# Supplementary material for: The full benefits of adult pneumococcal vaccination: A systematic review
Source: PLoS One. 2017 Oct 31;12(10):e0186903. doi: 10.1371/journal.pone.0186903 (PMC5663403; doi:10.1371/journal.pone.0186903)
Supplement: S4 File — Extraction Table. The Full Benefits of Adult Pneumococcal Vaccination: A Systematic Review. (XLSX) [file pone.0186903.s004.xlsx]

## Sheet: Sheet1
Study citation	Setting	Studied population(s)	Vaccine product(s)	Vaccination strategy(ies)	Outcome category(ies) (from the taxonomy of full benefits)	Specific outcome(s) captured	Results	Unit(s) of measure	Control and treatment groups	Limitations	Assumed vaccination coverage	Assumed duration of protection	Time horizon of analysis	Perspective taken	Sponsor(s)	Type of study	Follow-up time
Abdallah, J., Anna, K., Hassan, T., & Jain, A. K. (2014). Vaccination outcomes in inflammatory bowel disease. Gastroenterology, 146(5), S-170.	United States	American adults with inflammatory bowel disease	Unspecified (counted any pneumococcal vaccine)	1 or 2 doses of any pneumococcal vaccine	Health gains	Cases averted	Nine-fold decrease in influenza/common cold infection and eight-fold decrease in pneumonia among patients receiving the respective vaccine	Number of cases of each condition	Influenza vaccine only, pneumococcal vaccine only, both influenza and pneumococcal vaccines, and unvaccinated	No comparison to non-immunocompromised patients	Not discussed	Not discussed	Retrospective study with patients entered into Explorys database between 1999 and 2012	Societal	Funding source not reported	Retrospective cohort study	None
Akin, L., Kaya, M., Altinel, S., & Durand, L. (2011). Cost of pneumococcal infections and cost-effectiveness analysis of pneumococcal vaccination in at risk adults and elderly in Turkey. Human Vaccines, 7(4), 441-450.	Turkey	At-risk adults ages 18-59 and the elderly	PPV23	Receiving PPV23 vaccination ever	Health gains, healthcare cost savings	Cases averted, LYG due to vaccination, cost reduction due to vaccination in YTL (Turkish currency), ICER (YTL/LYG)	A PPV23 vaccination program in the elderly and at-risk adults would be cost-saving, with significant cost and mortaility reductions.	Number of episodes, cost (YTL)/LYG	PPV23 vs. no vaccination	Small sample size; small number of cases; model only run for 5 years; costs of pneumococcal infection retrieved from university hospital with a population that may not be representative of the country as a whole	60% coverage	Assumed vaccination protection for 5 years with 60% effectiveness against bacteremic pneumococcal pneumonia in the elderly and 50% in at-risk adults and vaccination effectiveness of 21% against non-bacteremic pneumonia in both populations	5 years	Public payer	Private industry	Prospective cohort	N/A
Albuja Riofrio, M. F., Vivero Altamirano, R. L., Mould Quevedo, J. F., & Roberts, C. S. (2012). Cost-effectiveness analysis of anti-pneumococcal vaccination in high risk and adult patients in ecuador. Value in Health, 15(4), A194.	Ecuador	High-risk adults age 18+ and adults age 50+	PCV13 and PPV23	Receiving PCV13 or PPV23 vaccination ever	Health gains, healthcare cost savings	Cases averted, cost savings in USD	A national PCV13 vaccination policy is cost-saving compared to a PPV23 strategy	Number of cases; medical costs and non-medical costs in USD	PCV13 vaccination vs. PPV23 vacination	Some assumptions and extrapolations	N/A	N/A	35 years	Public payer	Private industry	Prospective cohort	N/A
Alves, M., Lundgren, F., Caribé, C., Secundo, I., Marrocos, S., Accioly, J., & Lima, M. (2013). Pneumococcal vaccination: Effects on exacerbation of COPD. European Respiratory Journal, 42(Suppl 57), P3688.	Not discussed	Adults with COPD	Any pneumococcal vaccine product	Receiving any pneumococcal vaccine	Health gains	Emergency visits and hospitalization for COPD	Small positive relationship between vaccination and COPD exacerbation, but not statistically significant	Number of emergency visits and hospital stays	Vaccination vs. no vaccination	Small sample size; very small number of vaccinated patients	N/A	N/A	1 year	N/A	Funding source not reported	Cross-sectional and retrospective study	N/A
Alvis, N., De La Hoz, F., Castañeda, C., & Paternina, A. (2010). Cost-effectiveness of pneumococcal vaccine polyvalent (PPSV23) in adults older than 60 years old in Colombia. Value in Health, 13(3), A190.	Colombia	Colombian adults older than 60	PPV23	Not discussed	Health gains, healthcare cost savings	Cases of all cause pneumonia; mortality; cases of pneumococcal meningitis; cost per averted DALY	Vaccination of adults age 60 and older in Colombia with PPV23 would be cost effective; the vaccine resulted in $817 per averted DALY	Cost per averted DALY; cases of disease	Populations vaccinated with PPV23 as per recommendations versus populations not vaccinated as per recommendations	Assumed effectiveness of the vaccine, did not include what the assumed effectiveness was	Not discussed	Not discussed	5 years	Not discussed	Funding source not reported	CEA	N/A
Andrews, N. J., Waight, P. A., George, R. C., Slack, M. P. E., & Miller, E. (2012). Impact and effectiveness of 23-valent pneumococcal polysaccharide vaccine against invasive pneumococcal disease in the elderly in England and Wales. Vaccine, 30(48), 6802-6808.	England and Wales	Adults age 65 and older in England and Wales	PPV23	Ever vaccinated with PPV23	Health gains	Invasive pneumococcal disease rate in the elderly	Overall VE was 24% (95% CI; 10–36%) and showed evidence of a decline by time since vaccination from 48% (32–60%) to 15% (−3% to 30%) (p < 0.001 comparing <2 years to ≥5 years). Adjustment for potential confounding variables of gender, risk group and region made little difference...However, among 65–74 year olds with no risk, VE was maintained at over 60% for up to 5 years after vaccination.	Disease incidence; number of cases by serotype	Low-risk adults age 65 or older vs. unvaccinated population	Observational study; response bias from low return rate of questionnaires from physicians when determining vaccine history; some physicians may not know about patient's vaccination status if PPV23 was given outside the responding GP's office	0.45	N/A	N/A	Not discussed	Government agency	Observational study	N/A
Arencibia Jiménez, M., Navarro Gracia, J. F., Delgado de los Reyes, J. A., Pérez Torregrosa, G., López Parra, D., & López García, P. (2014). Missed Opportunities in Antipneumococcal Vaccination. Can Something More be Done for Prevention? Archivos de Bronconeumologia, 50(3), 93-98.	Elche, Spain	Patients of any age diagnosed with IPD and living in the area covered by the Health Department of Elche	PPV23	Not discussed	Health gains	Cases of IPD	Vaccine effectiveness for serotypes included in PPV23 is 85%; decrease in number of cases of IPD among vaccinated population compared to unvaccinated population	Cases of IPD	N/A	Extremely small number of cases used to draw conclusions (n=181); data from only one town limits generalizability	N/A	N/A	N/A	N/A	No funding received	Descriptive retrospective study	N/A
Becker-Dreps, S., Amaya, E., Liu, L., Rocha, J., Briceño, R., Moreno, G., et al. (2015). Impact of a combined pediatric and adult pneumococcal immunization program on adult pneumonia incidence and mortality in Nicaragua. Vaccine, 33(1), 222-227.	Nicaragua	Nicaraguan adults over the age of 50	PPV23	Receiving PPV23 ever	Health gains	Ambulatory visits and hospitalization for pneumonia; pneumonia-related mortality	Incidence rates of ambulatory visits or hospitalization did not decrease; pneumonia-related mortality was lower after implementation of the vaccine program, particularly among the older age groups	Number of ambulatory visits, hospitalizations, and pneumonia-related deaths	N/A	Cannot quanitfy potential impact of annual variation in influenza transmission on these results- proportion of older adults vaccinated varied by year; observational study	N/A	N/A	N/A	N/A	Private industry	Observational study	N/A
Biagini Leandro, L., Rojas Ruben, R., Fuentealba Francisca, F., & Pezzani Marcela, M. (2015). Cost/utility analysis of pneumococcal vaccinees PCV13 versus PPSV23 in adults over 18 years old in Chile. Value in Health, 18(3), A240-A241.	Chile	High risk adults age 18 and over and healthy adults age 65	PCV13 vs. PPV23	Number of doses not specified	Health gains, healthcare cost savings	Cases of disease; number of deaths; QALYs, ICER ($/QALY)	A PCV13 vaccination program is dominant over a PPV23 program	Cases of disease; number of deaths; cost of each vaccination program in USD	N/A	Only counted cases recorded by the Chilean Health System and only expenditure by the public health system	100% for high risk adults 18+; 90% for health 65 year olds	Not discussed	10 years	N/A	Funding source not reported	Cost/utility	N/A
Blommaert, A., Bilcke, J., Willem, L., Verhaegen, J., Goossens, H., & Beutels, P. (2016). The cost-effectiveness of pneumococcal vaccination in healthy adults over 50: An exploration of influential factors for Belgium. Vaccine, 34(18), 2106-2112. doi:10.1016/j.vaccine.2016.03.003	Belgium	Healthy adults age 50 and older	PCV13 or PPV23	One dose of PCV13 or PPV23; sensititivity analyses looked at adding PCV13 to PPV23	Health gains, healthcare cost savings	Cases of disease prevented; deaths prevented; QALYs gained; medical costs prevented	Pneumococcal vaccination programs in healthy adults are unlikely to be cost-effective; however, PPV23 was more likely to be cost-effective than PCV13 because of its lower price	Number of cases and sequelae prevented; QALYs; medical costs in USD; ICER ($/QALY)	N/A	Pneumonia incidence data did not distinguish between bacteremic and non-bacteremic pneumonia; conclusions can only be drawn for healthy adults due to lack of data; model ignores differences in disease incidence, severity, and case-fatality by serotype; does not include herd effects from pediatric immunization program	0.75	5 years	Not discussed	Healthcare payer	Funding source not reported	CEA	N/A
Boccalini, S., Bechini, A., Levi, M., Tiscione, E., Gasparini, R., & Bonanni, P. (2013). Cost-effectiveness of new adult pneumococcal vaccination strategies in Italy. Hum Vaccin Immunother, 9(3), 699-706.	Italy	Italian adults age 65 and older	PCV13	One dose of PCV13 (+ one dose of PPV23 in one scenario)	Health gains, healthcare cost savings	Cases and deaths avoided; health savings; costs/avoided case; costs/LYG; costs/QALY	An age-based PCV13 vaccination program in the elderly is cost-effective from the payer perspective	Cases of disease; number of deaths	N/A	Did not have efficacy data for PCV13 in adults so used data from a study on the efficacy of PCV7 in children	0.6	87.5% against pneumonia; 94% against pneumococcal meningitis	5 years	National health system	Funding source not reported	CEA	N/A
Bond, T. C., Spaulding, A. C., Krisher, J., & McClellan, W. (2012). Mortality of dialysis patients according to influenza and pneumococcal vaccination status. Am J Kidney Dis, 60(6), 959-965.	United States	Adult patients on dialysis	Any pneumococcal vaccine	Ever vaccinated against pneumococcal disease	Health gains	Mortality reduction	Pneumococcal and influenza vaccination reduced the likelihood mortality over the observation period	Number of deaths	N/A	Many patients missing information on vaccination status for either pneumococcal or influenza vaccines; missing vaccination dates compromised ability to do survival analysis; missing vaccination status data correlated with mortality	N/A	N/A	N/A	N/A	Government agency	Retrospective cohort study	N/A
Bonten, M. J. M., et al. (2015). Polysaccharide conjugate vaccine against pneumococcal pneumonia in adults. New England Journal of Medicine 372(12): 1114-1125.	Netherlands	Immunocompetent Dutch adults 65+	PCV13	One dose	Health gains	Vaccine efficacy at preventing CAP (vaccine-type, pneumococcal, or all-cause), IPD (vaccine-type or all-cause), and death; present both per-protocol and modified intention-to-treat analyses	Using modified intention-to-treat analysis, efficacy is: 37.7% against vaccint-type CAP, 41.1% against noninvasive vaccine-type CAP, 75.8% against vaccine-type IPD, 22.4% against pneumococcal CAP, 48.5% against all IPD, and 37.5% against all (not just first) episodes of vaccine-type CAP; statistically insignificant protection against all else	Number of cases of each condition	Vaccine vs. placebo; random assignment	No immunocompromised patients enrolled, somewhat higher sensitivity of assays for detecting vaccine serotypes than non-vaccine serotypes	N/A	N/A	N/A	N/A	Private industry	RCT	Mean follow-up of 3.97 years
Bussell, S. A. (2010). A role for the pneumococcal vaccine during admission for stroke? Observed protective effect against death in the Medicare population. Chest, 138(4), 735A.	United States	Adult stroke patients	PPV23	Ever receiving PPV23	Health gains	Mortality reduction	Mortality was 16% lower at 30 and 60 days in the vaccinated group	Number of deaths	PPV23 vs. unvaccinated	Abstract only so few details; vaccinated cases defined by presence of ICD-9 codes, so may have missed some vaccinated cases; only followed up to 60 days after stroke admission	N/A	N/A	N/A	N/A	Funding source not reported	Retrospective cohort study	60 days
Cai, J., Shito, A., Imai, K., & Bahadursingh, K. (2014). An ecological analysis on national trends and correlation between public funding for pneumococcal vaccination and pneumonia disease burden in the Japanese elderly population, 2005-2012. Value in Health, 17(7), A755.	Japan	Japanese adults age 65 or older	Any pneumococcal vaccine	Ever vaccinated against pneumococcal disease	Health gains	Reduction in number of cases and all-cause pneumonia mortality; hospitalization rate	All-cause pneumonia mortality and hospitalization decreased as public funding for pneumococcal vaccination and vaccination coverage increased	Number of deaths; number of cases; hospitalization rate	N/A	Abstract only; observational study so can't determine causation	N/A	N/A	N/A	N/A	Funding source not reported	Observational	N/A
Castañeda-Orjuela, C., Alvis-Guzman, N., Paternina, A. J., & De la Hoz-Restrepo, F. (2011). Cost-effectiveness of the introduction of the pneumococcal polysaccharide vaccine in elderly Colombian population. Vaccine, 29(44), 7644-7650.	Colombia	Immunocompetent Colombian adults age 60+	PPV23	Single dose of PPV23	Health gains; healthcare cost savings	LYG; medical costs attributable to IPD; cases averted; mortality	PPV23 is highly cost-effective compared to no vaccination	Cases; number of deaths; LYG; ICER ($/LYG)	N/A	No Colombian epidemiological data on pneumococcal disease so had to be estimated from other Latin American publications; did not include indirect benefits of vaccination; only included meningitis and pneumonia as outcomes, so may have underestimated vaccination effects	0.7	10% against all-cause pneumonia; 50% against pneumococcal pneumonia; 52% against pneumococcal meningitis	5 years	Healthcare payer	Funding source not reported	CEA	N/A
Chan, T. C., Hung, I. F. N., Luk, J. K. H., Shea, Y. F., Chan, F. H. W., Woo, P. C. Y., & Chu, L. W. (2012). Prevention of Mortality and Pneumonia Among Nursing Home Older Adults by Dual Pneumococcal and Seasonal Influenza Vaccination During a Pandemic Caused by Novel Pandemic Influenza A (H1N1). Journal of the American Medical Directors Association, 13(8), 698-703.	Hong Kong	Adults age 50+ living in nursing homes	PPV23	Vaccinated with PPV23; vaccinated with both PPV23 and Seasonal Influenza	Health gains	All-case mortality; mortality attributable to pneumonia	Dual vaccination against both influenza and pneumococcal disease was more effective than influenza vaccination alone in reducing all-cause mortality and mortality attributed to pneumonia or vascular causes	Number of deaths	Receiving PPV23 and influenza vaccine; receiving influenza vaccine only; unvaccinated	Could not randomize patients- one group may have had risk factors to begin with; no group received pneumococcal vaccination alone; older adults living in nursing homes are often sicker than community-dwelling older adults, preventing geralization of the study's results to community-dwelling adults	N/A	N/A	N/A	N/A	Funding source not reported	Prospective cohort study	12 months
Chang, Y. C., Chou, Y. J., Liu, J. Y., Yeh, T. F., & Huang, N. (2012). Additive benefits of pneumococcal and influenza vaccines among elderly persons aged 75 years or older in Taiwan - A representative population-based comparative study. Journal of Infection, 65(3), 231-238.	Taiwan	Taiwanese adults age 75+	PPV23	Single dose of PPV23	Health gains, healthcare cost savings	All-cause deaths; hospitalization; inpatient expenditure	People who received both pneumococcal and influenza vaccines had significantly lower all-cause mortality and hospitalization. Inpatient expenditure was lower for those who received both vaccines compared with the unvaccinated group	Number of deaths; hospitalization cases; expenditure (currency not stated)	Receiving both influenza and pneumococcal vaccines; receiving only influenza vaccine; unvaccinated	Only 4 month follow up; only included patients who received free vaccines	N/A	N/A	N/A	N/A	Government agency	Retrospective cohort study	4 months
Charos, A., & Balmer, P. (2012). Cost-effectiveness of adult vaccination of HIV-positive individuals with the 13-Valent Pneumococcal Conjugate Vaccine in the United Kingdom. HIV Medicine, 13(S1), 42.	UK	HIV-positive adults	PCV13	Not included	Health gains, healthcare cost savings	Cases averted; mortality; direct medical costs	PCV13 vaccination of HIV-positive adults is cost-effective and would reduce the high burden of pneumococcal disease in this population	Number of cases; number of deaths; medical costs in £, QALYs	N/A	Just an abstract so not much detail; only measures direct costs	N/A	N/A	N/A	Healthcare payer	Funding source not reported	Cost-effectiveness	N/A
Charos, A., Barzey, V., Lloyd, A., & Balmer, P. (2012). Cost-effectiveness of adult vaccination with 13-valent pneumococcal conjugate vaccine in the United Kingdom. Clinical Microbiology and Infection, 18(Suppl s3), 20.	UK	At-risk adults age 18+ and healthy adults age 65+	PCV13	Not included	Health gains, healthcare cost savings	Cost-effectiveness	Adult vaccination with PCV13 is cost-effective even when taking into account herd effects from PCV13 vaccination in infants	Cost per QALY	N/A	Only a short abstract; says it would reduce the burden of IPD in this population but doesn't give any specific numbers	N/A	N/A	N/A	Healthcare payer	Funding source not reported	CEA	N/A
Chen, J., O’Brien, M. A., Yang, H. K., Grabenstein, J. D., & Dasbach, E. J. (2014). Cost-Effectiveness of Pneumococcal Vaccines for Adults in the United States. Advances in Therapy, 31(4), 392-409.	United States	50 year old adult cohort; 5 health states: healthy, immunocompetent with comorbidities, immunocompromised, disabled, death	PCV13 or PPV23	One dose of PPV23 or one dose of PPV23 followed by one dose of PCV13	Health gains, healthcare cost savings	Costs; health outcomes; QALYs	The 2012 ACIP vaccination strategy is more cost effective than the 1997 one (1997- PPV23 for at-risk ages 50+ and everyone 65+; 2012- same but PCV13 then PPV23 for immunocompromised adults);	ICER ($/QALY)	N/A	model does not consider cohorts of differing ages	12% for healthy; 33.9% for immunocompetent with comorbidities and immunocompromised at 50 years old; 60.1% for all risk categories at age 65	10 years for PPv23 and 15 years for PCV13	50 years	Healthcare payer	Private industry	Cohort	N/A
Chiou, W. Y., Hung, S. K., Lai, C. L., Lin, H. Y., Su, Y. C., Chen, Y. C., . . . Li, C. Y. (2015). Effect of 23-Valent Pneumococcal Polysaccharide Vaccine Inoculated During Anti-Cancer Treatment Period in Elderly Lung Cancer Patients on Community-Acquired Pneumonia Hospitalization: A Nationwide Population-Based Cohort Study. Medicine (Baltimore), 94(26), e1022.	Taiwan	Lung cancer patients age 75+	PPV23	vaccinated with PPV23	Health gains	Number of CAP cases per person-year	Vaccinated patients had fewer CAP cases and hospitalizations than unvaccinated	Cases of CAP	Vaccinated with PPV23 vs. unvaccinated	Observational study; small sample size	N/A	N/A	N/A	N/A	Funding source not reported	Observational	4 years
Cho, B. H., Stoecker, C., Link-Gelles, R., & Moore, M. R. (2013). Cost-effectiveness of administering 13-valent pneumococcal conjugate vaccine in addition to 23-valent pneumococcal polysaccharide vaccine to adults with immunocompromising conditions. Vaccine, 31(50), 6011-6021.	United States	Immunocompromised adults	PPV23 and PCV13	One dose of PCV13 followed by up to 3 doses of PPV23	Health gains; healthcare cost savings	Number of cases and deaths averted; QALYs saved; medical costs	Adding 1 dose of PCV13 to immunocompromised adults would cost $16 million but save $21 million per cohort.	Medical costs in USD; QALYs; numbers of cases and deaths	N/A	Estimates of vaccine effectiveness came from 2 trials in Africa and efficacy may not be the same among immunocompromised US adults; cohort does not represent the full population covered by ACIP recommendations because it only included 4 immunocompromising conditions; did not address herd protection	16.7% for 18-49 year olds; 34.6% for 50-64 year olds; 59.7% for 65+	Not included	N/A	societal	Funding source not reported	Cost-effectiveness	N/A
Chuck, A., Waye, A., Zanotti, G., Jacobs, P., Kellner, J., & Tyrrell, G. (2012). Pharmacoeconomic evaluation of 13-valent pneumococcal conjugate and 23-valent pneumococcal polysaccharide vaccine in Canadian adults. Value in Health, 15(4), A243.	Canada	Adults age 50+	PPV23 or PCV13	PCV13 or PPV23 in adults ≥ 50 (in context of childhood vaccination with PCV13)	Health gains; healthcare cost savings	Cases of disease; ICER ($/QALY)	Vaccinating adults with PCV13 is more cost effective than vaccinating them with PPV23; PCV13 vaccination was associated with fewer cases of pneumococcal-related disease than PPV23	Cases of disease; QALYs; ICER ($/QALY)	N/A	Abstract only, only one country.	N/A	N/A	N/A	N/A	Funding source not reported	Cost-effectiveness	N/A
Cimen, P., et al. (2015). "Should Patients With COPD Be Vaccinated?" Respir Care 60(2): 239-243.	Outpatient clinic of Izmir Training and Research Hospital for Thoracic Medicine and Surgery, Yenisehir, Izmir, Turkey	Immunocompetent COPD patients from clinic listed under "Setting" without neoplasia, need for dialysis, or uncontrolled heart failure	PPV23	Receiving PPV23 ever and receiving influenza vaccine during previous season	Health gains	COPD-related ER visits and hospitalizations, presence of specific symptoms suggesting tracheobronchial infection; predictors of vaccination including level of education and physician mentioning vaccination	Significant decreases in COPD-related ER visits and hospitalizations were seen in vaccinated subjects; that's all that was discussed in terms of outcomes; education wasn't a significant predictor and not many patients had a medical professional recommend vaccination	Number of visits	PPV23 and influenza vs. neither PPV23 nor influenza	All but 6 subjects were male; small sample size; oberservational study so no causation can be concluded; only limited endpoints were examined	N/A	N/A	N/A	N/A	Funding source not reported	Prospective cohort study	1 year after receipt of both vaccines
Claes, C., Pletz, M. W., Van Der Linden, M., Welte, T., & Von Der Schulenburg Graf, J. M. (2010). Pharmacoeconomic modeling using the 13-valent pneumococcal conjugate vaccine in German adults. Value in Health, 13(7), A435-A436.	Germany	Risk groups ages 5-59 and all seniors age 60+	PPV23 or PCV13	Not included	Healthcare cost savings; health gains	Cases and deaths due to IPD; economic benefit of each vaccine	Compared to PPV23, PCV13 avoids more cases and deaths due to IPD; €1 spent on PCV13 vaccination saves €1.16 in treatment costs	Cost-benefit ratio; cases and deaths due to IPD	N/A	Abstract only, very little detail; only one country	N/A	N/A	N/A	Healthcare payer	Funding source not reported	Cost-effectiveness	N/A
Collamati, A., Landi, F., Poscia, A., Topinkova, E., Bernabei, R., & Onder, G. (2015). Vaccination and survival in a population of older adult living in nursing home. European Geriatric Medicine, 6(Suppl 1), S18-S19.	8 countries	Nursing home residents with a mean age of 84.6 years	Any pneumococcal vaccine	Not discussed	Health gains	Mortality	Influenza and pneumococcal vaccination were associated with a reduction in all-cause mortality	Number of deaths	Received pneumococcal and influenza vaccines vs. unvaccinated	Very short abstract with little detail; observational study; sample is 74% women	N/A	N/A	N/A	N/A	Funding source not reported	Cross-sectional/observational	N/A
Coulson, E., Saravanan, V., Hamilton, J., Long, K. S., Morgan, L., Heycock, C., et al. (2011). Pneumococcal antibody levels after pneumovax in patients with rheumatoid arthritis on methotrexate. Annals of the Rheumatic Diseases, 70(7), 1289-1291.	Not discussed	Rheumatoid arthritis patients on methotrexate (doesn't specify ages)	PPV23	Not discussed	Health gains	Pneumonia incidence	Administration of PPV23 in RA patients may offer up to 10 years of protection against pneumonia in RA patients on methotrexate	Cases of pneumonia	Received PPV23 vs. did not receive PPV23	Very small unvaccinated group (n=28)	N/A	N/A	N/A	N/A	Funding source not reported	Cross-sectional	N/A
Cruz, R. B., Fernandes, R. A., Takemoto, M., Cukier, F. N., Fujii, R. K., et al. (2012). Economic evaluation of 13-valent pneumococcal vaccine in high risk elderly population, from the public payer perspective in Brazil. Value in Health, 15(7), A394.	Brazil	High risk elderly	PCV13 vs. PPV23	Not included	Health gains; healthcare cost savings	Cases and deaths avoided; medical costs for each vaccine	PCV13 prevents more cases and deaths and is more cost-effective than PPV23 in elderly high risk populations	Medical costs in USD; numbers of cases and deaths	N/A	Abstract only, few details; only applicable to a high risk population	N/A	N/A	10 years	Healthcare payer	Funding source not reported	Cost-effectiveness	N/A
De Soárez, P. C., et al. (2015). "Cost-effectiveness analysis of universal vaccination of adults aged 60 years with 23-valent pneumococcal polysaccharide vaccine versus current practice in Brazil." PLoS ONE 10(6), e0130217.	Brazil	Adults age 60	PPV23	universal strategy: one dose at 60, simultaneously with influenza vaccine current strategy: vaccination of institutionalized elderly and elderly with underlying diseases	health gains, healthcare cost savings, outcome-related productivity gains; care related productivity gains	hospitalizations, deaths, ICER (USD per LYG); indirect costs of productivity losses (in Brazilian Reais) for individual and caretakers.	The universal vaccination strategy avoided 7,810 hospitalizations and 514 deaths; result in ICERs of USD$1,297 per LYS, from the perspective of the health system, and USD $904 per LYS, from the societal perspective.	cases, deaths, US$	universal strategy vs. current strategy	Conservative analysis, did not incorporate bacteremic pneumococcal pneumonia into IPD probability; burden of disease was probably underestimated in this study, considering underreporting to SINAN (meningitis) and medical practices; the costs of the current strategy was not included in the model, which also resulted in a conservative analyses, unfavorable to the PPV23 universal immunization program	0.8	efficacy waned 6.8% in 3rd year, 8.5% in 6th year, and (in one spot it says 2%, in another it says 25%) for all-cause pneumonia in the first 5 years	10 years	Brazil health system; societal	Government agency	Cost-effectiveness study	N/A
Dhankhar, P., et al. (2010). "Cost effectiveness of Pneumovax®23 stockpile to prevent secondary pneumococcal infections among a high-risk population in the United States during an influenza pandemic." International Journal of Infectious Diseases 14(Suppl 1), e449.	US	high risk adults 18-64	PPV23	stockpiling vaccines for use during an influenza pandemic	health gains, healthcare cost savings, outcome-related productivity gains	days of work loss, pneumococcal cases, hospitalizations, death, ICER (US$ per QALY gained)	The cost-effectiveness ratios (ICERs) for the Pneumovax® 23 stockpile compared to no stockpile under the 1918 and 1958/68 scenarios are $4,661 and $83,039 per QALY respectively	days, cases, deaths, US$	stockpile vs. no stockpile (1918 and 1958/68 scenarios tested)	abstract only, exact methods unclear; does not look at elderly 65+	not discussed	N/A	N/A	not discussed (presumably US national health system?)	Funding source not reported	cost-effectiveness	N/A
Dhankhar, P., Grabenstein, J. D., O'Brien, M. A., & Dasbach, E. J. (2010). Cost-effectiveness of stockpiling 23-valent pneumococcal polysaccharide vaccine to prevent secondary pneumococcal infections among a high-risk population in the United States during an influenza pandemic. Clin Ther, 32(8), 1501-1516.	United States	High risk adults ages 18-64	PPV23	Not included	Health gains; healthcare cost savings; outcome-relatedproductivity gains	Death; hospitalization; outpatient care; days of work lost	In a severe pandemic, PPV23 stockpiling can be cost-effective to reduce the health and economic burden of secondary pneumococcal infections in a high-risk population; in a mildly severe pandemic, it may not be cost-effective	Numbers of cases, hospitalizations, days of work lost, and deaths; ICER ($/QALY)	N/A	Additional benefit of pneumococcal vaccination in non-pandemic years was not included	N/A	N/A	life expectancy	societal	Private industry	Cost-effectiveness	N/A
Domínguez, A., Castilla, J., Godoy, P., Delgado-Rodríguez, M., Saez, M., Soldevila, N., . . . Pumarola, T. (2013). Effectiveness of vaccination with 23-valent pneumococcal polysaccharide vaccine in preventing hospitalization with laboratory confirmed influenza during the 2009-2010 and 2010-2011 seasons. Human Vaccines and Immunotherapeutics, 9(4), 865-873.	Spain	Hospital patients ages 65+	PPV23	vaccinated with PPV23 and/or influenza vaccine	Health gains	Effectiveness of pneumococcal vaccination; effectiveness of combined pneumococcal and influenza vaccination; effectiveness of influenza vaccination	Pneumococcal vaccination may reduce hospitalization during influenza season; those vaccinated with both the influenza and pneumococcal vaccines had an even greater reduction in hospitalization	Cases of pneumonia; hospitalizations	Received PPV23 vs. did not receive PPV23	Observational study	N/A	N/A	N/A	N/A	Multiple	Case-control study	N/A
Domínguez, A., et al. (2010). "Effectiveness of the pneumococcal polysaccharide vaccine in preventing pneumonia in the elderly." European Respiratory Journal 36(3), 608-614.	Five hospitals in three regions in Spain	Adults 65+ admitted to ER with confirmed pneumonia	PPV23	Considered to be vaccinated if confirmed by patient's records and vaccine was given 15+ days before pneumonia onset (or before hospitalization for controls)	Health gains	Vaccine efficacy against pneumonia	Overall VE of 23.6%; not significant for individual strata but significant overall	Association between being vaccinated and having pneumonia	Pneumonia patients (cases) and demographics-matched controls	Observational so confounding possible; senstitive to errors in medical records	N/A	N/A	N/A	N/A	Academic Institituion	Case-control study	21 months; 5/1/05-1/31/07
Fariñas-Alvarez, C., et al. (2011). "Impact of pneumococcal vaccination in preventing invasive pneumococcal disease in Cantabria (SPAIN)." Clinical Microbiology and Infection 17(Suppl 4), S243-S244.	Three hospitals in Cantabria, Spain	Individuals 2+ with IPD	PPV23	Not clear	Health gains	Vaccine effectiveness against IPD	PPV23 found to be 11.7% effective overall (though not significant); higher efficacy (unknown significance) during influenza seasion months and when given simultaneously with influenza vaccine	Cases of IPD	Those with IPD vs. those without	Observational surveillance so confounding possible	N/A	N/A	N/A	N/A	Government agency	Matched case-control study	6 years, January 2003-December 2008
Ferreira, C. N., et al. (2014). "Budget impact analysis of 13-valent pneumococcal vaccine in adult population with comorbidities or immunocompromised from the public payer perspective in Brazil." Value in Health 17(7): A667-A668.	Brazil	Adults 18+ with immunocompromise or comorbidities	PCV13 or PPV23	Not discussed	Health gains, healthcare cost savings	IPD cases avoided, net costs	PCV13 prevented more cases of IPD at a net cost between 37,846,568BRL to 793,005,843BRL over the study period	Number of cases, cost (BRL)	PCV13 vs. PPV23 and vs. no vaccination	Some estimated paramters, limited perspective, only BIA	Not discussed	Not discussed	10 years	Public payer	Funding source not reported	Budget impact analysis	N/A
Ferreira, C. N., et al. (2014). "Financial analysis of a vaccination campaign using 13 valent pneumococcal conjugated vaccine (PCV13) with employers." Value in Health 17(3): A270.	Brazilian corporations	Cohort of 1000 employees, only considered the 21% aged 50+	PCV13	Vaccination campaign by corporations	Health gains, outcome-related productivity gains	ROI from productivity gains from the vaccination program	ROI breaks even in 4.17 years; initial cost is BRL 31,724	Costs (BRL), breakeven time (years)	Campaign by corporations to vaccinate 50+ employees	Limited perspective; some estimates	Not discussed	Not discussed	Until ROI = 0	A Brazilian employer	Funding source not reported	ROI study	N/A
Ferreira, C. N., et al. (2015). "Public Health and Economic Impact of 13-Valent Pneumococcal Conjugate Vaccine (PCV13) in Public and Private System Versus PPSV23 and No Vaccination in Older Adults." Value Health 18(7): A839.	Brazil	Adults 50+	PCV13 or PPV23	Not mentioned	Health gains, healthcare cost savings	Cases averted and economic impact of vaccination with PCV13 versus no vaccination and versus PPV23	PCV13 averted more disease cases and saved costs compared to both no vaccination and PPV23	Cost savings in BRL; PD cases averted	PCV23 vaccination strategy versus no vaccination and PPV23 vaccination strategies	Limited time horizon, only abstract so specific methods unclear, perspectives limit costs examined	Not discussed	Not discussed	Five years	Public and private payers	Funding source not reported	Public health and economic impact study	N/A
French, N., et al. (2010). "A trial of a 7-valent pneumococcal conjugate vaccine in HIV-infected adults." N Engl J Med 362(9): 812-822.	Queen Elizabeth Central Hospital in Bantyre, Malawi	Patients aged 15+ residing within the Blantyre district who have had IPD and were willing to undergo an HIV test; 88% of study population was HIV-infected	PCV7	Two doses given 4 weeks apart	Health gains	Vaccine efficacy at preventing vaccine-type IPD and IPD caused by serotype 6A (for which PCV7 is thought to offer cross-protection)	Efficacy is 74%	Number of cases of IPD	Vaccine vs. placebo; random assignment	Loss to follow-up was high, and significantly higher in the placebo group; didn't investigate interactions with ART; population was predominantly HIV-infected but not all and no sub-group analyses could be done for non-HIV-infected patients	N/A	N/A	N/A	N/A	Multiple	RCT	Median follow-up of 1.2 years
Fujii, R. K., et al. (2012). "Cost effectiveness analysis of vaccination with 13-valent (PCV13) and 23-valent (PPV23) pneumococcal vaccines for senior adults in Sao Paulo state, Brazil - Public perspective." Value in Health 15(7): A397.	Sao Paolo, Brazil	60+	PPV23 & PCV13	single dose	health gains, healthcare cost savings	Cases of acute meningitis, invasive pneumococcal disease, hospitalized pneumonia, and non-complicated pneumonia; costs	Vaccinating with PCV13 prevents 281 AM, 3.615 IPD, 56.284 HP, 31.553 NCP and 15.742 deaths, saving 90.596 LYs compared to PPV23. Total costs including vaccination and medical costs resulted in US$14.449.125 less for PCV13 compared to PPV23 (US$786.747.906 vs. US$772.298.781).	cases, US$	PCV13 vs. PPV23	abstract only, specific methods unclear	not discussed	not discussed	40 years	public payer	Funding source not reported	cost-effectiveness study	N/A
Fujii, R. K., et al. (2013). "Budget impact evaluation of a vaccination with campaign program for corporations using pneumococcal conjugated vaccine (PCV) 13 valent versus pneumococcal polisaccharide vaccine (PPV) 23 with paid campaign for older adults." Value in Health 16(3): A84-A85.	Brazilian corporation	Hypothetical cohort of 1,000,000 employees aged 60; base case just looked at a corporation with a cohort of about 4000 eligible individuals	PPV23 & PCV13	Not discussed	Health gains, outcome-related productivity gains	Cost of campaign, value of lost productive time	PCV13 saved $192,114.21 when compared to PPV23	Cost and value of productive time (USD times number of days lost)	PCV13 campaign vs. PPV23	Abstract only, specific methods unclear; had to estimate PCV13 efficacy from infant results; assumes retirement age of 65	Not discussed	Not discussed	5 years	Corporation	Funding source not reported	Budget impact analysis	N/A
Fujii, R. K., Mould, J. F., Presa, J., Jardim, E., Sato, R., & Strutton, D. R. (2011). Cost effectiveness analysis of vaccination with 13-valent (PCV13) and 23-valent (PPV23) pneumococcal vaccines for senior adults in Brazil. Value in Health, 14(7), A279.	Brazil	Adults age 65+	PCV 13 vs. PPV23	A single dose of either PCV13 or PPV23	Health gains; healthcare cost savings	Reduction in disease burden and medical costs	Vaccinating older adults with PCV13 is cost-saving compared to PPV23, resulting in substantial reductions in the economic and disease burden	Cases of disease; LYS; vaccination and medical costs in USD	N/A	Abstract only; does not account for herd effects from pediatric vaccination or costs from disease sequelae	N/A	N/A	35 years	Healthcare payer	Private industry	Cost-effectiveness	N/A
Fujii, R. K., Presa, J., Roberts, C. S., Gea, Y., Manfrin, D. F., & Mould, J. (2013). Budget impact evaluation of a pneumococcal conjugated vaccine (PCV) 13 valent vaccination with free campaign program for corporations VESUS no vaccination for older adults. Value in Health, 16(3), A84.	Brazil	Adults ages 60+	PCV13	Not included	Health gains; healthcare cost savings; outcome-related productivity gains	Reduction in cases of disease, mortality, sick leave, and medical costs	PCV13 vaccination would save costs to the employee primarily due to a reduction in productivity loss	Sick leave; number of deaths; cost of vaccination program in USD	N/A	Abstract only; limited endpoints included	N/A	N/A	5 years	N/A	Private industry	Budget impact evaluation	N/A
Gilbertson, D. T., et al. (2011). "The association of pneumococcal vaccination with hospitalization and mortality in hemodialysis patients." Nephrol Dial Transplant 26(9): 2934-2939.	US	Adults 18+ who initiated hemodialysis at least 90 days before 11/1/03, had coverage from Medicare Parts A and B, and were alive and on Medicare through 10/31/05	PPV23 and/or influenza vaccination	Determination of vaccinations made using HCPCS codes	Health gains	Risk of mortality, cardiac death, and hospitalization for various reasons	PPV23 was associated with a lower risk of mortality, cardiac death, and hospitalization for bacteremia/viremia/septicemia; even lower mortality when combined with influenza vaccination	Risk of outcome associated with vaccination status	PPV23 with and without influenza vaccination vs. no vaccination	Observational so confounding possible, especially if vaccination status correlates with quality of care; sensitive to miscoding or taking action without submitting a claim	N/A	N/A	N/A	N/A	Private industry	Retrospective overvational study	6 months, 11/1/05-5/1/06
Gomez-Junyent, J., et al. (2014). "Clinical features, etiology and outcomes of community-acquired pneumonia in patients with chronic obstructive pulmonary disease." PLoS ONE 9(8): e105854.	Barcelona, Spain	Adult patients admitted to an 800-bed University hospital for adults in Barcelona, Spain with pneumonia through the emergency department from February 1995 through October 2011	PPV23	Vaccinated within 5 years prior to admission	health gains	death	Vaccination was a protective factor against mortality in patients with COPD	deaths	Patients w/COPD vs. those without	study was conducted at a single center and the sample size was relatively small for some subsets of patients with COPD such as those who died	N/A	N/A	N/A	N/A	Funding source not reported	observational study	~16 years
Grzesiowski P, et al. (2012). "Cost-effectiveness of polysaccharide pneumococcal vaccination in people aged 65 and above in Poland." Hum Vaccin Immunother. 2012;8(10):1382–1394.	Poland	Adults 65+	PPV23	Vaccinate all adults 65+ or all high-risk adults 65+	Health gains, healthcare cost savings	Number of infections, hospitalizations, and deaths averted; ICER (PLN per QALY gained)- sensitivity analyses considered antibiotic resistance and long term sequelae but core study did not.	Infections, hospitalizations, and deaths avoided by vaccinating all 65+: 8935, 2542, and 671; by vaccinating high-risk 65+: 5886, 1673, and 441; ICER for all 65+ = PLN 3382/QALY gained; for high-risk 65+: PLN 2148/QALY gained	Number of cases, hospitalizations, and deaths; cost (PLN) per QALY gained	Vaccination of all 65+ or high-risk 65+ vs. no vaccination	Only allowed 10 cohorts to enter the model	0.5	Not discussed	Lifetime	Health care payer	Funding source not reported	Cost-effectiveness study	N/A
Guijarro, P. and M. Echave (2012). "Clinical and economic evaluation of an adult pneumococcal vaccination programme aimed at the spanish hiv population." Value in Health 15(7): A389.	Spain	Individuals with HIV	PCV13	Not discussed	Health gains, healthcare cost savings	Number of IPD cases and deaths averted, net cost of PCV13 vaccination program	PCV13 would avert 646 IPD cases, 162 deaths, and would be cost-saving	Number of cases and deaths, costs (€)	PCV13 vaccination program vs. no program	Didn't account for partial vaccine coverage or indirect effects; short time horizon	1	Not discussed	4 years	Health system	Funding source not reported	Budget impact study	N/A
Gutiérrez Rodríguez, M. A., et al. (2012). "Invasive pneumococcal disease in adults older than 59 years in the autonomous region of Madrid Spain, 2008-2010." Clinical Microbiology and Infection 18(Suppl s3): 149.	Madrid, Spain	60+	PPV23 in adults, PCV7 then PCV13 in children	Population surveillance data, so assumed to follow Madrid guidelines	Health gains	IPD incidence by serotype	Vaccinated patients had a significantly lower risk of IPD caused by PPV23 serotypes; incidence and mortality from IPD fell over study period	Number of cases	Vaccinated with PPV23 vs. not vaccinated	Observational so confounding possible; impossible to separate direct effects of PPV23 and herd effects of PCV7 in looking at overall rates	N/A	N/A	N/A	N/A	Funding source not reported	Surveillance study	3 years, 2008-2010
Gutiérrez Rodríguez, M. A., et al. (2014). "Effectiveness of 23-valent pneumococcal polysaccharide vaccine in adults aged 60 years and over in the Region of Madrid, Spain, 2008-2011." Euro Surveill 19(40): 20922.	Madrid, Spain	60+	PPV23	vaccinated at least 15 days prior to onset of symptoms	health gains	IPD incidence by serotype	PPV23 is effective in preventing IPD in patients aged 60 years and older, with a higher VE in patients without high-risk medical conditions.	cases	vaccinated vs. not vaccinated	Observational so confounding possible; impossible to separate direct effects of PPV23 and herd effects of PCV7 in looking at overall rates	N/A	N/A	N/A	N/A	Funding source not reported	observational study	3 years (2008-2011)
Hanna, J. N., et al. (2010). "Invasive pneumococcal disease in non-Indigenous people in north Queensland, 2001-2009." Med J Aust 193(7): 392-396.	North Queensland, Australia	Individuals with IPD, particularly non-Indigenous adults 65+	PCV7 in children, PPV23 in adults 65+	Population surveillance data, so assumed to follow Queensland guidelines	Health gains	IPD incidence by serotype	After the introduction of the vaccines, there were significant declines for all ages in the average annual incidence of IPD (− 34%; P < 0.05) and 7vPCV serotype IPD (− 77%; P <0.05). Adults aged 15–64 years and 65 years there were 62% and 77% declines, respectively, in 7vPCV and 23vPPV common-serotype IPD (P<0.05). There was a 188% increase in 23vPPV-only serotype IPD in adults aged 15–64 years (…	Number of cases	N/A	Observational so confounding possible; impossible to separate direct effects of PPV23 and herd effects of PCV7 in looking at overall rates	N/A	N/A	N/A	N/A	Funding source not reported	Surveillance study	2 periods of 4 years each, 2001-04 and 2006-09
Hechter, R. C., et al. (2012). "Clinical effectiveness of pneumococcal polysaccharide vaccine in men: California Men's Health Study." Vaccine 30(38): 5625-5630.	California, US	Males aged 45-69 who have been members of Kaiser Permanente Southern California health plan for at least 1 year at recruitment	PPV23	Defined as having PPV23 if subjects had at least one dose before baseline or during follow-up period	Health gains	Rates of pneumococcal bacteremia and all-cause pneumonia	PPV23 was protective against pneumococcal bacteremia for those vaccinated at 65+	Number of cases	PPV23 vs. no vaccination	Observational so confounding possible	N/A	N/A	N/A	N/A	Funding source not reported	Prospective cohort study	8 years, beginning of 2002-end of 2009
Hoshi, S. L., et al. (2015). "Economic Evaluation of Immunisation Programme of 23-Valent Pneumococcal Polysaccharide Vaccine and the Inclusion of 13-Valent Pneumococcal Conjugate Vaccine in the List for Single-Dose Subsidy to the Elderly in Japan." PLoS ONE 10(10): e0139140.	Japan	65+	PPV23 & PCV13	Current PPV23 strategy: 65+, vaccinated some time over the next 5 years on 5 year age increments (i.e. at age 65, 70, 75, etc.) Alternate strategy: PPV23 for 65-80 Alternate strategy: PPV23 for 65+ Alternate: current strategy, but vary market share of PCV13	health gains, health care cost savings	ICER (reported in Yen & US$ per QALY)	Compared to current PPV23 strategy, 65–80 PPV23 strategy cost less but gained less, while the incremental cost-effectiveness ratios (ICERs) of ≥65 PPV23 strategy was ¥5,025,000 (US$45,682) per QALY gained. PCV–13 inclusion into the list for single-dose subsidy has an ICER of ¥377,000 (US$3,427) per QALY gained regardless of the PCV–13 diffusion level.	¥Yen & US$	each alternate strategy vs. current	Didn’t incorporate the already-vaccinated group in the model due to insufficient data of municipality-led programs; didn’t incorporate the herd effect of PCV–7 or PCV–13 immunisation programmes among children; serotype replacement during the 15-year cohort time were not incorporated; the advertising costs borne by manufacturers were left unaccounted	0.504	not discussed	15 years	payers	Government agency	cost-effectiveness study	N/A
Hsieh, M. J., et al. (2013). "The efficacy of 23-valent pneumococcal polysaccharide vaccine in preventing pneumonia and invasive pneumococcal disease in the elderly aged 75 years and older in Taiwan." Chest 144(4), 254A-254B.	Taiwan	75+	PPV23 (and influenza vaccine)	not discussed	health gains	hospitalization due to pneumonia, IPD, mortality due to pneumonia, all-cause mortality	Vaccination with PPV in persons aged 75 years and older was effective in reducing the risks of pneumonia hospitalization, IPD, all-cause mortality and deaths due to pneumonia	cases, deaths	PPV only vs. no vaccine; PPV & influenza vs. no vaccine	abstract only, specific methods unclear	N/A	N/A	N/A	N/A	Funding source not reported	observational study	one year (2010)
Huicochea-Bartelt, J. L., et al. (2014). "Economic impact of a 13-valent pneumococcal conjugate vaccination programme in a Mexican corporate setting." Value in Health 17(3): A277.	Mexico - corporate	base scenario of 1,000 employee company with homogenous distribution of ages (18<x<65)	PCV13	not discussed	health gains, healthcare cost savings outcome related productivity gains	absence days, treatment costs, productivity losses	Single employer investment of US$50 per program participant could potentially generate savings of US$33 for each over a ten year horizon; 395 absence days can be avoided, representing avoided productivity losses as high as US$8,315 across all participants	absences, US$	N/A	abstract only, specific methods unclear; only one company used as example case	0.5	not discussed	10 years	employer	Funding source not reported	economic impact study	N/A
Hung, I. F., et al. (2010). "Prevention of acute myocardial infarction and stroke among elderly persons by dual pneumococcal and influenza vaccination: a prospective cohort study." Clin Infect Dis 51(9): 1007-1016.	Outpatient clinics in the Hong Kong West Cluster, China	Adults 65+ with chronic illness who attended the clinic from 12/3/07 to 6/30/08	PPV23 and/or influenza vaccine	Presented all eligible subjects with a video on potential benefits and risks of vaccination; offered both PPV23 and influenza vaccines	Health gains	Deaths, cases of pneumonia, ischemic stroke, AMI	PPV23 alone was only protective against pneumonia; dual vaccination was protective against all outcomes listed (both vs. no vaccination)	Number of cases	PPV23, influenza vaccine, or dual vaccination vs. no vaccination	No randomization; follow-up cut short because of emergence of H1N1	N/A	N/A	N/A	N/A	Multiple	Prospective cohort study	Study entry (12/3/07-6/30/08) until 3/31/09
Ignatova, G., et al. (2015). "Effectiveness of vaccination of patients with combination of COPD and coronary heart disease (CHD)." European Respiratory Journal 46(Suppl 59), PA3673.	not discussed	184 patients with confirmed COPD & CHD - mean age 62.09 +/- 9.22 years	PCV13	not discussed	health gains	number of excacerbations, number of hospitalizations, FEV1, MIT, ejection fraction, and contractility fraction	Vaccinal prevention significantly reduces the number of exacerbations COPD combined with CHD and reduces hospitalizations; In patients decreases subjective symptoms, there is growth of functional indicators of respiratory and cardiovascular systems.	cases	N/A	abstract only, specific methods unclear	N/A	N/A	N/A	N/A	Funding source not reported	observational study	not discussed
Inoue, S., et al. (2011). "Heterogeneity of the efficacy of the 23-valent pneumococcal polysaccharide vaccine caused by various underlying conditions of chronic pulmonary disease in older patients: prospective cohort study." BMJ Open 1(1): e000105.	Kanagawa Cardiovascular and Respiratory Diseases Centre, Japan	Adults 60+ with chronic pulmonary disease not presenting with a fever	PPV23	All patients were informed about PPV23's effects on infectious pulmonary exacerbations and were offered the option to receive PPV23	Health gains	First episode of bacterial pulmonary infection, death from any cause	PPV23 was effective in preventing disease only when previous lung infections had occurred	Presence of bacterial pulmonary infection or death	Those who consented to receiving PPV23 vs. those who did not	Those who consented to vaccination comprised the treatment group and those who didn't served as controls, introducing possible bias	N/A	N/A	N/A	N/A	No funding received	Non-randomized clinical study	2 years, December 2002-November 2004
Jiang, Y., et al. (2011). "A cost-effectiveness analysis of vaccinating the elderly with 23-valent pneumococcal polysaccharide vaccine (PPV23) in Germany." Value in Health 14(7): A279.	Germany	60+	PPV23	not discussed	health gains, healthcare cost savings	ICER (EUR per QALY gained)	PPV23 was associated with a discounted increment of 1,587 QALYs. From the third party payer’s (TPP) perspective, incremental costs were estimated at €28 million and the ICER was €17,700/QALY gained. From the societal perspective, PPV23 was associated with an increment of €14 million, and the ICER was €8579/QALY gained.	EUR	PPV23 vs. no vaccine	Abstract only, specific methods unclear; changes in IPD incidence were estimated based on US data	not discussed	not discussed	lifetime	third part payer; societal	Funding source not reported	cost-effectiveness study	N/A
Jiang, Y., et al. (2011). "A public health and budget impact analysis of vaccinating at risks and elderly adults with polysaccharide pneumococcal vaccine (PPV23) compared to pneumococcal conjugate vaccine (PCV13) in Germany." European Geriatric Medicine 2(Suppl 1): S85.	Germany	at-risk adults, all 60+	PPV23 & PCV13	not discussed	health gains, healthcare cost savings	cases of IPD, cost of strategy	Under different scenarios, the impact of PCV13, compared to vaccination with PPV23 ranged from 96 fewer IPD cases (-1%) to 370 additional IPD cases (+5%), and ranged from no impact to 27,000 fewer NBPP cases (-7%). Vaccinating with PCV13 resulted in an undiscounted NBI of 172 M€ (+13%) to 239 M€ (+22%).	cases, EUR	PPV23 vs. PCV13	Abstract only, specific methods unclear; changes in IPD incidence were estimated based on US data	not discussed	not discussed	5 years	German national health system	Funding source not reported	budget impact	N/A
Jiang, Y., et al. (2011). "Modelling budget impact (BI) of vaccinating at-risk adults and the elderly with 23-valent pneumococcal polysaccharide vaccine (PPV23) compared to 13-valent pneumococcal conjugate vaccine (PCV13) in germany." Value in Health 14(7): A268.	Germany	at-risk adults, all 60+	PPV23 & PCV13	not discussed	health gains, healthcare cost savings	IPD cases, NBPP cases, post-meningitis sequelae cases, total cost per strategy	Vaccinating German atrisk adults and the elderly with PCV13 at current vaccine uptake resulted in an undiscounted NBI of €239 million in the base case, which is 22% higher than vaccinating with PPV23. No scenario was found in favour of PCV13	cases, EUR	PPV23 vs. PCV13	abstract only, specific methds unclear; German epidemiological trends were modelled according to US data; vaccine effectiveness in adults against the vaccine-serotypes is not available for PCV13	not discussed	not discussed	5 years	German national health system	Funding source not reported	budget impact	N/A
Jiang, Y., et al. (2012). "A budget impact (bi) analysis of vaccinating the elderly and atrisk adults with the 23-valent pneumococcal polysaccharide vaccine (ppv23) compared to no vaccination (novac) or 13-valent pneumococcal conjugate vaccine (pcv13) in the UK." Value in Health 15(7): A388.	UK	at-risk adults & all 65+	PPV23 & PCV13	Not discussed	health gains, healthcare cost savings	cases of IPD, cases of NBPP, total costs per strategy	When compared to NoVac, PPV23 vaccination was associated with a total cost of £63 million, whereas introducing PCV13 required an additional funds of £54 million. The net budget impact ranged between £36 million and £59 million (vs. NoVac) or between -£56 million and -£47 million (vs. PCV13).	cases, Pounds	PPV23 vs. PCV13 PPV23 vs. no vaccine	only abstract, so specific methods unclear; the assumptions around the efficacy of PCV13 are a substantial source of uncertainty.	Not discussed	Not discussed	5 years	UK national health system	Funding source not reported	budget impact	N/A
Jiang, Y., et al. (2012). "A public health and budget impact analysis of vaccinating at-risk adults and the elderly against pneumococcal diseases in Germany." Expert Rev Pharmacoecon Outcomes Res 12(5): 631-643.	Germany	high risk 18+, all 60+	PPV23 & PCV13	PPV23 only, PCV13 only, both	health gains, healthcare cost savings	IPD cases, NBPP cases, post-meningitis sequelae cases, total cost per strategy	Three out of four scenarios were in favor of the PPV23 vaccination strategy in terms of public health, scenario analyses were always in favor of PPV23 compared with PCV13 when focusing on the budget impact.	cases, EUR	each of the three strategies vs. no vaccine	No adult herd effects taken account of; further data would be required to obtain a reliable estimate of the incidence of NBPP.	0.03	8 years	model is lifetime (or 100 years, whichever came first) note - budget results reported after 5 years	German third party payer	Private industry	public health and budget impact	N/A
Jiang, Y., et al. (2012). "Assessing the cost-effectiveness (CE) of vaccinating the elderly and at-risk adults with the 23-valent pneumococcal polysaccharide vaccine (PPV23) compared to the 13-valent pneumococcal conjugate vaccine (PCV13) or no vaccination (NOVAC) in the UK." Value in Health 15(7): A396-A397.	UK	at-risk adults & all 65+	PPV23 & PCV13	Not discussed	Health gains, healthcare cost savings	IPD cases, cost per QALY gained	When compared to NoVac, the incremental CE ratio (ICER) for PPV23 was estimated at £14,813 and £13,497/QALY gained, from the TPP and the societal perspective, respectively. PPV23 dominated PCV13 from both the third-party payer (TPP) and the societal perspectives.	cases, Pounds per QALY	PPV23 vs. PVC13 & PPV23 vs. no vaccine	only abstract, so specific methods unclear; the assumptions around the efficacy of PCV13 are a substantial source of uncertainty.	Not discussed	Not discussed	lifetime	third party payer; societal	Funding source not reported	Cost-effectiveness study	N/A
Jiang, Y., et al. (2012). "Cost-effectiveness of vaccinating adults with the 23-valent pneumococcal polysaccharide vaccine (PPV23) in Germany." Expert Rev Pharmacoecon Outcomes Res 12(5): 645-660.	Germany	high risk 18+, all 60+	PPV23	high risk 18+ - one dose, followed by a second dose after five years 60+ - one dose	health gains, healthcare cost savings, outcome-related productivity gains	ICER (EUR/QALY)	ICER of PPV23 vaccination was estimated at €17,065 per QALY gained from the TPP’s perspective, and at €25,687 from the societal perspective.	EUR per QALY gained	PPV23 vs. no vaccine	Epidemiological trend based on US data; not designed to capture PPV23 herd effects; effectiveness of PPV23 in the analysis was based on a meta-analysis of clinical trials in all individuals; additional data are required to obtain a more reliable estimate of the incidence of NBPP.	0.03	8 years	lifetime (or 100 years, whichever came first)	German third party payer; societal	Private industry	cost-effectiveness study	N/A
Jiang, Y., et al. (2014). "A comparative public health and budget impact analysis of pneumococcal vaccines. The French case." Value in Health 17(7): A668.	France	At-risk adults	PCV13 or PPV23	PCV13, PPV23, or both	Health gains, healthcare cost savings	Cases of IPD and NBPP prevented, budget impact	PPV23 reduced cases of IPD and NBPP more than PCV13 or no vaccination; PPV23 had less of a budget impact than PCV13 as well	Number of cases of IPD and NBPP, incremental cost (€)	PCV13 vs. PPV23	Estimated many parameters but varied in sensitivity analysis; short time horizon	Not discussed	Not discussed	5 years	Not discussed	Funding source not reported	Cost-effectiveness study	N/A
Jiang, Y., et al. (2014). "A public health and budget impact analysis of vaccinating the elderly and at-risk adults with the 23-valent pneumococcal polysaccharide vaccine or 13-valent pneumococcal conjugate vaccine in the UK." Expert Rev Pharmacoecon Outcomes Res 14(6): 901-911.	UK	high risk 18+, all 65+	PPV23 & PCV13	PPV23 only: revaccination after 5 years PCV13 only: no revaccination	health gains, healthcare cost savings	cases of IPD, cases of NBPP, cases of PMS, total costs per strategy	PPV23 vaccination program remains the optimal strategy from public health and budgetary perspectives despite epidemiological changes. PCV13 is likely to impose a significant budget with limited health benefits.	cases, Pounds	PPV23 vs. PCV13 alone PPV23 vs. no vaccine	No adult herd effects taken account of; effectiveness of PCV13 in each scenario was arbitrarily selected due to lack of data; the estimation of the absolute incidence of IPD was not based on back calculation, which may bias down the actual burden of the disease.	64 & younger: 4.6% 65: 7.45% 66-74: 3.73% 75-79: 2.47% 80+: 2.47%	8 years	model is lifetime (or 100 years, whichever came first) note - budget results reported after 5 years	UK national health system	Private industry	public health and budget impact	N/A
Jiang, Y., et al. (2014). "Cost-effectiveness of vaccinating the elderly and at-risk adults with the 23-valent pneumococcal polysaccharide vaccine or 13-valent pneumococcal conjugate vaccine in the UK." Expert Rev Pharmacoecon Outcomes Res 14(6): 913-927.	UK	high risk 18+, all 60+	PPV23 & PCV13	PPV23 only: revaccination after 5 years (only for small subset) PCV13 only: no revaccination	health gains, healthcare cost savings	ICER (Pounds/QALY)	Suggests that vaccinating with PPV23 is cost-effective when compared to both PCV13 and no vaccination. PPV23 was associated with an ICER of £8413 per QALY gained versus no vaccination, while it dominated the conjugate vaccine	Pounds per QALY gained	PPV23 vs. PCV13 alone PPV23 vs. no vaccine	No adult herd effects taken account of; the effectiveness of PPV23 against IPD was based on a meta-analysis of trials in the population; the effectiveness of PCV13 was assumed to be the same as PPV23 for vaccine-type IPD	Not spelled out - cites the report it pulls numbers from, but having trouble accessing	8 years	lifetime (or 100 years, whichever came first)	UK national health system	Private industry	cost-effectiveness study	N/A
Jingu, D., et al. (2015). "Impact of the vaccination campaign on pneumococcal pneumonia after the great East Japan earthquake." European Respiratory Journal 46(Suppl 59), PA1854.	Saka General Hospital, Shiogama, Miyagi Japan	Presume 70+ due to strategy, but not entirely clear	PPV23	free vaccine for residents aged over 70 from October 2011 - March 2012	health gains	cases of pneumococcal pneumonia, mortality due to pneumococcal pneumonia	Although the number of pneumococcal pneumonia increased from the next autumn of the earthquake, it decreased after the vaccination campaign. After the campaign, the rate of pneumococcal pneumonia declined significantly.	cases, death	N/A	abstract only, specific methods unclear; observational study so difficult to determine causality	N/A	N/A	N/A	N/A	Funding source not reported	retrospective survey	5 years (January 2010 - December 2014)
Kaseer, B., et al. (2014). "Lack of association between pneumococcal vaccination and outcomes in patients presenting with ST-elevation myocardial infarction." Journal of Cardiovascular Disease Research 5(2): 20-25.	Westmoreland Regional Hospital (Pennsylvania)	all patients presenting with a STEMI and undergoing primary coronary intervention at Westmoreland Regional Hospital	not discussed	any vaccination prior to admission	health gains	death, recurrent MI	Patients with pneumococcal vaccination were at no different risk of death or recurrent MI than those without vaccination	deaths, incidence	vaccinated vs. non vaccinated	Small population, almost exclusively caucasian; no data on cause specific mortality; no data on the incidence of pneumococcal infections preceding the index STEMI	N/A	N/A	N/A	N/A	Funding source not reported	observational study	3 years
Kawakami, K., et al. (2010). "Effectiveness of pneumococcal polysaccharide vaccine against pneumonia and cost analysis for the elderly who receive seasonal influenza vaccine in Japan." Vaccine 28(43): 7063-7069.	Twelve private clinics in Kawatana, Hasami, and Higashisonogi townships in Nagasaki Prefecture, Japan	Adults 65+ who received routine influenza immunization between October and November, 2005	PPV23	Single dose 1 month after influenza vaccination or placebo	Health gains, healthcare cost savings	Incidence of all-cause pneumonia, medical costs	PPV23 significantly reduced incidence of hospitalized pneumonia by 41.5% in subjects older than 75 and by 62.7% in subjects who had difficulty walking; PPV23 significantly reduced medical costs in the year after vaccination in subjects 75+, who had difficulty walking, and those with CPD	Number of cases, costs (USD)	PPV23 vs. placebo	No blinding; didn't look at pneumococcal pneumonia specifically	N/A	N/A	N/A	N/A	Government agency	RCT	2 years
Kotsopoulos, N., et al. (2014). "A macro economic analysis of 65 year-old 'rendez-vous vaccinal 'in France: What is the return on investment?" Value in Health 17(7): A680.	France	65-year-old cohort	Pneumococcal vaccine (not clear which) along with other recommended adult vacines	Rendez-vous vaccinal - a push to receive many vaccines at age 65	Health gains, healthcare cost savings, outcome-related productivity gains	Benefit-cost ratio of the rendez-vous vaccinal program	BCA between 1 and 3	Benefit-cost ratio	N/A	Cannot separate effects of each individual vaccine	Not discussed	Not discussed	Lifetime	French government	Funding source not reported	Cost-benefit study	N/A
Koutsovasilis, A. G., et al. (2014). "Prevalence and impact of influenza and pneumococcal vaccination in type 2 diabetes mellitus patients." Diabetes 63(Suppl 1): A642.	A Diabetes Center in Greece	254 patients with Type 2 Diabetes Melitus (T2DM) who visited center between October-December 2012	Pneumococcal vaccine (not specified which) and influenza vaccine	vaccinated prior to visit	health gains	probability of respiratory infection, probability of hospitalization due to respiratory infection	Probability of respiratory infection was high for patients without influenza vaccination (OR=4.112, 95%CI:1.931-8.037, p=0.001) and pneumococcal vaccination (OR=2.870, 95%CI:1.163-6.388, p=0.001). Patients without any vaccination had higher probability of hospitalization due to a respiratory infection (OR=2.198, 95%CI:1.194-4.211, p=0.039).	probability	vaccinated vs. non vaccinated	abstract only, specific methods unclear	N/A	N/A	N/A	N/A	Funding source not reported	observational study	2 months (October-December 2012)
Kuhlmann, A., et al. (2012). "Potential cost-effectiveness and benefit-cost ratios of adult Pneumococcal vaccination in Germany." Health Economics Review 2(1): 1-13.	Germany	18-100 years of age	PCV13 or PPV23	3 strategies: current PPV23 (all 60+, 5+ high risk); PCV13 (all 50+); no vaccine	health gains, healthcare cost savings, outcome-related productivity gains (cost for work loss)	Yearly cases, deaths, ICER (Cost per LYG); benefit-cost ratio	Indicated that switching to PCV13 in adults older than 50 years was cost-effective compared to PPV23 as well as to no vaccination	Cost (€) per LYG gained	PCV13 vs. none, PPV23 vs. none	Lack of clinical data on conjugate vaccines in adults; lack of evidence for duration of protection of PPV23;	40% in high risk, 25% in risk free population	5-10 years	100 years	German health service; societal	Private industry	cost-effectiveness study and benefits-cost ratio	N/A
Kuhlmann, A., et al. (2015). "Cost-Effectiveness of Pneumococcal Vaccination of Elderly In Germany." Value Health 18(7): A584.	Germany	Adults 60+	PCV13 and/or PPV23	Four strategies: no vaccination, PCV13, PPV23, or both	Health gains, healthcare cost savings	ICER (EUR per QALY gained)	Most cost-effective strategy was PPV23 alone, at €24,085/QALY gained vs. no vaccination	Cost (€) per QALY gained	Various vaccination strategies vs. no vaccination	Uncertainty about pediatric herd effects, to which the model was sensitive	Not discussed	Not discussed	Not discussed	Not discussed	Funding source not reported	Cost-effectiveness study	N/A
Le Meur, J. B., et al. (2014). "Impact of pneumococcal vaccines use on invasive pneumococcal disease in Nunavik (Quebec) from 1997 to 2010." Int J Circumpolar Health 73(1): 22691.	Nunavik, Quebec, Canada	Individuals 5+	PPV23 (in addition to PCV7 routine program as recommended in the region)	Mass immunization with PPV23 for all, along with routine PCV7 use in children	Health gains	Incidence rates before and after mass immunization campaign	PPV23 serotypes had a rate ratio of 0.39 in 2004-2010 compared to 1997-2001 (i.e., after mass immunization versus before); contributed to rate ratio of 0.51 for all serotypes over same periods of analysis	Number of cases caused by specific serotypes	N/A	Observational	N/A	N/A	N/A	N/A	Government agency	Surveillance study	14 years, 1997-2010 (analyzed retrospectively)
Leventer-Roberts, M., et al. (2015). "Effectiveness of 23-valent pneumococcal polysaccharide vaccine against invasive disease and hospital-treated pneumonia among people aged ≥65 years: A retrospective case-control study." Clinical Infectious Diseases 60(10): 1472-1480.	Israel	Continuously-enrolled members of Clalit Health Services healthcare provider/payer who are 65+ as on 1/1/2007	PPV23	Considered vaccinated if received PPV23 between 2 weeks and 5 years before the index date	Health gains	Rates of IPD and hospital-treated pneumonia	Adjusted OR of IPD given PPV23 is 0.58; insignificant for pneumonia	Number of cases	Those who received PPV23 vs. those who did not	Ignores waning effectiveness which likely overstates benefit; observational study so confounding possible; did not consider vaccination 5+ years earlier; sensitive to misdiagnoses or missed cases; possible selection bias possible because of using CHS members	N/A	N/A	N/A	N/A	Private industry	Retrospective case-control study	4 years, January 1, 2007- December 31, 2010
Li, C., et al. (2015). "Prior pneumococcal and influenza vaccinations and in-hospital outcomes for community-acquired pneumonia in elderly veterans." Journal of Hospital Medicine 10(5):287-293.	United States	65+ veterans admitted to VA hospitals between October 1, 2002 and September 30, 2003	PPV23	Any vaccination in 5 years prior to admission	health gains	mortality, length of stay, risk of bacteremia or respiratory complications	Lower risk of bacteremia was associated with prior pneumococcal vaccination; prior PV was not statistically significantly associated with other outcomes	days of hospital stays, deaths	PV alone vs. FV alone vs. PV & FV vs. neither	Elderly veterans are almost exclusively male; potential selection bias; cohort is more homogenous than many studies	N/A	N/A	N/A	N/A	Academic Institituion	retrospective cohort study	one year, October 1, 2002-September 30, 2003
Liao, W. H., et al. (2010). "Impact of pneumococcal vaccines on invasive pneumococcal disease in Taiwan." Eur J Clin Microbiol Infect Dis 29(4): 489-492.	National Taiwan University Hospital	Individuals with IPD	PPV23 for adults, PCV7 for children	Population surveillance data, so assumed to follow Taiwanese guidelines	Health gains	IPD incidence over time	PPV23 and herd effects from PCV7 in children led to decreased IPD incidence rates over time in adults 65+ by 44.7%	Number of IPD cases	N/A	Surveillance study so difficult to infer causality	N/A	N/A	N/A	N/A	No funding received	Surveillance study	4 years and 10 months, January 2001-October 2005
Liguori, G., et al. (2014). "Adult immunization with 13-valent pneumococcal vaccine in Campania region, South Italy: an economic evaluation." Hum Vaccin Immunother 10(2): 492-497.	Campania region, South Italy	50+	PCV13	Strategy 1: Vaccinate all high risk 50-79 Strategy 2: Vaccinate all high risk 50-64, and all 65	health care cost savings, health gains	hospitalized CAP cases, vaccine costs, healthcare costs	Vaccination of all high risk 50-79 could allow ~28 million EUR in savings, but requires a high investment up front. Alternate strategy implies less up front cost, but also lower savings.	EUR	Each of the two strategies vs. no vaccination	Does not consider serotype coverage. Conservative estimates because considered only direct costs using the perspective of the National Health Service. Only takes account of pneumococcal pneumonia cases, not other vaccine-preventable pneumococcal diseases.	0.6	Not discussed	5 years	national health service	Private industry	budget impact and cost-effectiveness analyses	N/A
Lin, C. J., et al. (2013). "Cost-effectiveness of pneumococcal and influenza vaccination standing order programs." Am J Manag Care 19(1): e30-37.	US	65+ cohort	PPV23 with influenza vaccine	SOPs to allow outpatient delivery of one dose of PPV23 at model entry and yearly doses of influenza vaccine	Health gains, healthcare cost savings	ICER (USD per QALY gained by SOP)	SOPs cost $14,171 per QALY gained in the base case; probabilistic sensitivity analysis showed that SOPs were cost effective at a $50,000/QALY threshold in >82% of iterations	Cost (USD) per QALY gained	SOP strategy for cohort versus no SOP strategy	Some estimated parameters. only considered both vaccines together, not SOPs for one or another vaccine	0.601	In base case, assumed steadily waning protection starting at year 3 post-vaccination, down to 0 effectiveness at year 10 and on	Lifetime	Third-party payer; societal perspective for one statistic ("which adds costs that patients incur while seeking or receiving care")	Funding source not reported	Cost-effectiveness study	N/A
Luk, J. K. H., et al. (2013). "Mortality and health services utilisation among older people with advanced cognitive impairment living in residential care homes." Hong Kong Medical Journal 19(6): 518-524.	66 residential care homes for the elderly in Hong Kong Wesst	Patients 65+ in these residential care homes for the elderly aged with advanced cognitive impairment	Not discussed	Not discussed	Health gains	Relative risk of 1-year mortality given pneumococcal vaccination	Pneumococcal vaccination is protective of 1-year mortality with an OR of 0.47	OR of 1-year mortality	Pneumococcal vaccine vs. lack of vaccination	Observational so confounding possible; advanced cognitive impairment diagnosis was sensitive to issues with AMT score of 0	N/A	N/A	N/A	N/A	Funding source not reported	Prospective cohort study	12 months
Mahamat, A., et al. (2013). "Additive preventive effect of influenza and pneumococcal vaccines in the elderly Results of a large cohort study." Human Vaccines and Immunotherapeutics 9(1): 128-135.	Gard department in Southern France	Adults 65+	PPV23 and/or influenza vaccine	All elderly adults in the setting were offered both vaccines, though not everyone took both	Health gains	Mortality incidence (general and cause-specific)	Significantly lower mortality seen in those receiving both vaccines or influenza vaccines; not significant for pneumococcal vaccine alone	Number and rate of deaths	Vaccination for pneumococcal disease, influenza, and both versus no vaccination	Observational study, limited time horizon	N/A	N/A	N/A	N/A	Multiple	Prospective cohort study	One year
Mangen, M. J., et al. (2015). "Cost-effectiveness of adult pneumococcal conjugate vaccination in the Netherlands." Eur Respir J 46(5): 1407-1416.	Netherlands	Dutch adults 65-74 (low-, medium-, and high-risk), adults 18+ medium- and high-risk	PCV13	One dose	Health gains, healthcare cost savings, outcome-related productivity gains, care-related productivity gains	Cases, deaths, Life years, QALYs, costs, ICER (Euros/LYG and Euros/QALY gained); productivity losses for indivudals and caregivers in 2012 Euros.	PCV13 is likely to be highly cost effective; base case ICER is €8,650 per QALY gained and lower in medium- and high-risk groups	Cost (€) per LYG and per QALY gained	One dose of PCV13 vs. no vaccine	No accounting for serotype replacement and indirect effects of childhood vaccination	63.9% in low-risk subjects, 81.5% in medium- and high-risk	5 years stable, then diminish 5% annually during years 6-10, 10% annually during years 11-15, no efficacy after	Lifetime	Societal in base case	Private industry	CEA	N/A
Mankinen, P. T., et al. (2015). "Health economic impact of 13-valent pneumococcal conjugate vaccine in finnish home care customers ≥ 50 years with underlying chronic medical conditions." Value in Health 18(7): A579.	FInland	Adults 50+	PCV13	Not discussed	Health gains, healthcare cost savings	Net cost of PCV13 program compared to no vaccination	Net budget savings of €49.2 million; largest savings from heart disease patients	Euros	Vaccination with PCV13 versus no vaccination	Limited time horizon; only budget impact examined	100% of home care customers	Not discussed (but likely all 5 years of analysis)	5 years	Home care providor	Funding source not reported	Budget impact study	N/A
Manzur, A., et al. (2011). "Influence of prior pneumococcal and influenza vaccination on outcomes of older adults with community-acquired pneumonia." Journal of the American Geriatrics Society 59(9): 1711-1716.	Five public hospitals in three regions in Spain	Patients 65+ admitted with CAP through the ER	PPV23 with influenza vaccine	Compares patients who received both vaccines (PPV23 15 days or more before ER visit and influenza in previous season plus 15 days or more before ER visit) with those who received neither	Health gains	ICU admission, LOS, case-fatality rates	Mean LOS was shorter for vaccinated individuals; all other outcomes were not significant; all outcomes were insignificant after adjusting for confounding	Number of individuals meeting each outcome criterion (e.g., ICU admission)	Both vaccines versus neither vaccine	Didn't analyze serotypes; only captured hospitalized cases; observational nature precludes conclusions about causality; possible lack of generalizability due to nature of public hospitals studied; only looked at those vaccinated with both vaccines, not one or the other	N/A	N/A	N/A	N/A	Multiple	Prospective cohort study	About 1 month
Marbaix, S., et al. (2015). "Cost-Effectiveness of 13-Valent Pneumococcal Conjugate Vaccine Among Patients Aged 65-84 Years With Co-Morbidities or Immunosuppression In Belgium." Value Health 18(7): A584.	Belgium	Adults 65-84 with co-morbidities or immunosuppression	PCV13	Not mentioned	Health gains, healthcare cost savings	Costs and health/treatment cost outcomes of PCV13 vaccination strategy versus no vaccination	PCV13 averted 6,798 cases of pneumococcal disease and 911 deaths; was cost-saving	Number of cases and deaths precented, vaccine and treatment costs (Euros)	PPV13 vaccination versus no vaccination	Only abstract so specific methods unclear; perspective limits costs examined; didn't compare to PPV23	0.58	Assumed steady protection for 5 years, then steady decline until 0 in year 16 and on	Lifetime	Belgian National Health perspective	Funding source not reported	Cost-effectiveness study	N/A
Martikainen, J. A., et al. (2012). "Economic impact of 13-valent pneumococcal conjugate vaccine (pcv13) in persons over 50 years of age with underlying chronic medical conditions in finland." Value in Health 15(7): A388-A389.	Finland	Adults 50+ at higher risk for PD	PCV13	Not discussed	Health gains, healthcare cost savings	Net cost of PCV13 program compared to no vaccination	Net budget savings of €218 million; largest savings from heart disease patients	Euros	Vaccination with PCV13 versus no vaccination	Limited time horizon; only budget impact examined	100% of 50+ at moderate or high risk of PD	Not discussed (but likely all 5 years of analysis)	5 years	Societal (unclear what that means)	Funding source not reported	Budget impact study	N/A
Martikainen, J. A., et al. (2014). "Economic impact of 13-valent pneumococcal conjugate vaccine in Finnish adults ≥50 years with underlying chronic medical conditions." Journal of Evaluation in Clinical Practice 20(4): 333-341.	Finland	Adults 50+	PCV13	Not discussed	Health gains, healthcare cost savings; outcome related productivity gains	Costs, estimated from a societal perspective, included the direct cost of vaccination, morbidity, mortality and production losses due to IPD events.	The introduction of PCV13 for at-risk Finnish adults ≥50 will result in a potential net cost savings of €218 million compared with no vaccination during the next 5 years.	Euros	Vaccination with PCV13 versus no vaccination	It was assumed that full vaccination coverage would be reached immediately after the introduction of the PCV13 vaccination. Herd effects not included.	100% immediately	Not discussed (but likely all 5 years of analysis)	5 years	societal	Funding source not reported	Budget impact study	N/A
Maruyama, T., et al. (2010). "Efficacy of 23-valent pneumococcal vaccine in preventing pneumonia and improving survival in nursing home residents: double blind, randomised and placebo controlled trial." BMJ 340: c1004.	23 Japanese nursing homes	Immunocompetent nursing home residents able to follow study instrutions who had never received a pneumococcal vaccine prior	PPV23	One dose of PPV23 or placebo	Health gains	Incidence of pneumonia (pneumococcal and all-cause), deaths from pneumonia (pneumococcal and all-cause), deaths from all causes	Lower incidence of pneumococcal (12 vs. 31 per 1000 person-years) and all-cause (55 vs. 91 per 1000 person-years) pneumonia in vaccine group; lower death rate from pneumococcal (0% vs. 35.1%) and all-cause (20.6% vs. 25.0%) pneumonia; no significant difference in all-cause deaths	Cases and deaths (number per year and per 1000 person-years)	PPV23 vs. placebo	Didn't look at IPD, didn't measure or correlate antibody responses	N/A	N/A	N/A	N/A	Government agency	RCT	At least 26 months; up to 36 months
Menendez, R., et al. (2013). "Cost-effectiveness of a 13-valent conjugate pneumococcal vaccination program in COPD patients aged ≥ 50 years in Spain: Preliminary results." Value in Health 16(7): A353.	Spain	Adults 50+ with COPD	PCV13 vs. PPV23	One dose	Health gains, healthcare cost savings	ICER (EUR/LYG)	€24,557/LYG compared to current vaccination strategy	Cost (Euros) per LYG	PCV13 vs. current vaccine strategy of PPV23	Looked at LYG, not QALYs, big ranges in sensitivity analyses mean little precision	Not discussed	Waning over time (no more specific)	5 years and lifetime	Health system	Funding source not reported	Cost-effectiveness study	N/A
Menzies, R. I., et al. (2014). "Impact of pneumococcal polysaccharide vaccine in people aged 65 years or older." Med J Aust 200(2): 112-115.	Australia (except Victoria)	Adults 50+ (split into 50-64 and 65+) except those registered as Indiginous	PPV23	Population surveillance data, so assumed to follow Australian guidelines	Health gains	IPD incidence 2002-04 and 2010-11, and PPV23 effectiveness against vaccine-type IPD	IPD incidence was lower for PPV23 serotypes; VE was estimated at 61.1%	Number of cases of IPD, VE based on cases in the vaccinated population and proportion of population that has been vaccinated	Cases of vaccine-type vs. non-vaccine-type serotypes	Observational study so causality difficult to ascertain, complicated vaccine recommendation changes so hard to determine causal agents	N/A	N/A	N/A	N/A	Government agency	Disease surveillance study	5 years total, split over 2002-04 and 2010-11
Michaelidis, C. I., et al. (2013). "Cost-effectiveness of a program to eliminate disparities in pneumococcal vaccination rates in elderly minority populations: an exploratory analysis." Value Health 16(2): 311-317.	US	The 2006 65-year-old African American and Hispanic cohort	PPV23	Intervention to increase rates of PPV23 uptake as recommended by ACIP in studied population	Health gains, healthcare cost savings	ICER (USD per QALY gained by intervention to eliminate racial disparities in PPV23 uptake)	$45,161 per QALY in base case, prevents 853 IPD cases and 134 associated deaths; if incremental gains over 10-year program period assumed, then $52,432 per QALY gained	Cost (USD) per QALY gained	Program to eliminate racial disparities in PPV23 uptake versus no program	Several assumptions made (but varied in sensitivity analysis)	45% for African Americans and 40% for Hispanics, rising to 65% each within 10 years in base case	In base case, assumed steadily waning protection starting at year 3 post-vaccination, down to 0 effectiveness at year 10 and on	Lifetime	Societal	Multiple	Cost-effectiveness study	N/A
Michaelidis, C. I., et al. (2013). "Cost-effectiveness of single-and multi-component vaccination programs to eliminate disparities in influenza and pneumococcal vaccination rates in elderly minorities." Journal of General Internal Medicine 28(Suppl 1): S55-S56.	US	The 2009 65-year-old African American and Hispanic cohort	PPV23 with influenza vaccine	Four interventions of varying intensity to increase vaccination rates of PPV23 and influenza vaccines as recommended by ACIP in studied population	Health gains, healthcare cost savings	ICER (USD per QALY gained by each intervention package to eliminate racial disparities in PPV23 and flu vaccine uptake)	$358, $9,397 and $24,479/QALY for low-, high-, and very high-intensity interventions in base case; medium-intensity intervention had higher ICER and lower effectiveness than high-intensity one	Cost (USD) per QALY gained	Interventions to eliminate racial disparities in PPV23 and flu vaccine uptake versus no program	Several assumptions made (but varied in sensitivity analysis)	Varies by intervention intensity; for PPV23, from ~45% to between ~45% and ~80% by year 10; for influenza, from ~60% to between ~60% and ~80% by year 10	In base case, assumed protection would diminish at year 5 post-vaccination, then fall to 0 effectiveness at year 10 and on	Lifetime	Healthcare system	Funding source not reported	Cost-effectiveness study	N/A
Moberley, S., et al. (2010). "Failure to vaccinate or failure of vaccine? Effectiveness of the 23-valent pneumococcal polysaccharide vaccine program in Indigenous adults in the Northern Territory of Australia." Vaccine 28(11): 2296-2301.	Northern Territory of Australia	Indigenous adults	PPV23	Vaccination in all Indigenous Australian adults aged 15+ years, with re-vaccination at 5 and 15 years post-initial vaccination (or the third could be at age 50, whichever is later)	Health gains	Vaccine efficacy based on cases in vaccinated populations and the proportion of the population that is vaccinated	Varies based on region and method, but found to be significantly positive in Central region under the screening method (67.2%), and the Northern Territory (57.3%) and Central (60.0%) regions under the indirect cohort method; wide annual and regional variation	Cases in the vaccinated population and proportion of the population vaccinated	Populations vaccinated with PPV23 as per recommendations versus populations not vaccinated as per recommendations	Nature of surveillance data limits possible causal inferences; widely varying parameters year to year and between regions means it's difficult to make sound conclusions	N/A	N/A	N/A	N/A	Government agency	Surveillance study	5 years, 2001-05
Montserrat-Capdevila, J., et al. (2015). "Risk of exacerbation in chronic obstructive pulmonary disease: a primary care retrospective cohort study." BMC Fam Pract 16(1): 173.	Lleida province, Spain	COPD patients	PPV23, with and without influenza vaccination	Vaccination with PPV23 and/or influenza vaccine	Health gains	Number and relative frequency of COPD exacerbations	PPV23 or influenza vaccine alone was associated with significantly increased risk for exacerbation, but PPV23 and influenza vaccination together was associated with a 54% risk reduction	Number of COPD exacerbations	PPV23, influenza vaccine, or both vs. no vaccine	Observational and retrospective; sensitive to incorrect diagnoses and underreporting of vaccination/outcomes	N/A	N/A	N/A	N/A	Funding source not reported	Retrospective cohort study	3 years
Nagel, J., et al. (2015). "The association between antibody levels before and after 7-valent pneumococcal conjugate vaccine immunization and subsequent pneumococcal infection in chronic arthritis patients." Arthritis Research and Therapy 17(1), 124.	Outpatient rheumatology clinic of Skåne University Hospital in Lund and Malmö, Sweden	Adult patients with rheumatoid arthritis or spondylarthropathywho were unimmunized with pneumococcal vaccines or received PPV23 at least 5 years before	PCV7	One dose	Health gains	Post-vaccination antibody levels that predict a reduction in the occurence of serious infections; other antibody-related factors	Antibody levels greater than 1.01 to 1.29 mg/L were associated with protection against severe pneumococcal infections	Concentration of antibodies (mg/L), rate of serious infection	No control group; all received vaccine	Only one serological method was available instead of the usual two; use of medical records leads to the possibility of poor data from misdiagnoses where etiology is unknown; measured antibody response to only two serotypes; only a few events limited fuller analysis; most patients received immunosurpressive treatment making generalizations difficult	N/A	N/A	N/A	N/A	Multiple	Prospective cohort study	One month post-vaccination
Nagel, J., et al. (2015). "The risk of pneumococcal infections after immunization with pneumococcal conjugate vaccine compared to non-vaccinated inflammatory arthritis patients." Scandinavian Journal of Rheumatology 44(4): 271-279.	Department of Rheumatology, Skåne University Hospital in Lund and Malmö, Sweden	Adult arthritis patients currently taking anti-rheumatic drugs	PCV7	One dose of PCV7	Health gains	Numbers of serious and non-serious pneumococcal infections	Vaccination reduced the risk of serious infections, although this was non-significant. Time to first event of all infections did not vary by vaccination status. Time to first serious infection was significantly longer for vaccinated patients.	Cases of serious (pneumonia, other lower respiratory infections, meningitis, sepsis, septic arthritis) and non-serious (upper respiratory infections, otitis media, sinusitis) infections	PCV7 vaccination vs. no vaccination	No discussion of influenza vaccination or how that may have impacted the results	N/A	N/A	N/A	N/A	Funding source not reported	Matched case-control study	4.5 years
Neto, J. T., et al. (2011). "Cost-effectiveness analysis of pneumococcal polysaccharide vaccination from age 60 in São Paulo State, Brazil." Human Vaccines 7(10), 1037-1047.	Sao Paolo, Brazil	60+	PPV23	One dose of PPV23 at age 60	Health gains, healthcare cost savings, outcome-related productivity gains	ICER (R$ per LYG); Absenteeism costs	The vaccination program was found to be cost effective in the social security and public health care perspectives with a mean incremental cost-effectiveness ratio of R$10,887 and R$8,281 per LYG respectively; from a societal perspective, PP V23 program for adults 60 and older was found to be cost-saving	R$	PPV23 vs. no vaccine	Incidence and case-fatality rates were derived from international data; the sample size used to calculate the costs of hospitalization may be considered a limitation; analysis considered only the costs of hospitalization and not the outpatient costs and other costs related to pneumococcal infections; vaccination costs concerned only vaccine price and transportation	0.6	wanes 10% per year	5-years	social security; public health care; societal	Private industry	Cost-effectiveness study	N/A
Nuñez, S. M., et al. (2012). "Cost effectiveness analysis of vaccination with 13-valent (PCV13) and 23-valent (PPSV23) pneumococcal vaccines for adults in Colombia." Value in Health 15(4): A242.	Colombia	Adults 50+	PCV13 vs. PPV23	One dose of PCV13 or PPV23; revaccination with PPV23 for high-risk individuals was considered	Health gains, healthcare cost savings	Disease episodes and deaths prevented, LYG, cost savings	PCV13 prevents more disease. deaths, and lost LYs than no vaccine or PPV23; saved $113.7 million versus PPV23 and $74.9 million versus no vaccination	Number of disease episodes, deaths, and lost LYs; costs (USD)	PCV13 vs. PPV23 and vs. no vaccine	Only looked at health system costs; short time horizon	70% for PPV23 (not clear if that applies to PCV13 as well)	Not discussed (but likely all 5 years of analysis)	5 years	Health system	Funding source not reported	Cost-effectiveness study	N/A
O'Brien, M., et al. (2010). "Cost-effectiveness of the use 23-valent pneumococcal polysaccharide vaccine to prevent secondary bacterial infections related to pandemic influenza in Brazil." International Journal of Infectious Diseases 14(Suppl 1): e449-e450.	Brazil	Two cohorts, both aged 20-64: high-risk adults and critical workers	PPV23	Not discussed	Health gains, healthcare cost savings, outcome-related productivity gains	PD cases prevented, ICER (Brazillian real per QALY gained), missed work days	During a severe pandemic, PPV23 would prevent 15,000 PD cases, 64,000 missed work days, ICER is 1,700 reals per QALY; during a moderate pandemic, 9,000 cases, 17,000 missed work days, and 18,000 reals per QALY	Number of cases and missed work days in each scenario; cost (reals) per QALY gained	PPV23 vs. no vaccine	Assumed PPV23 effectivess	Not discussed	Not discussed	Not discussed	Societal	Funding source not reported	Cost-effectiveness study	N/A
Ochoa-Gondar, O., et al. (2014). "Effectiveness of the 23-valent pneumococcal polysaccharide vaccine against community-acquired pneumonia in the general population aged >/= 60 years: 3 years of follow-up in the CAPAMIS study." Clin Infect Dis 58(7): 909-917.	Nine primary care centers in Tarragona, Southern Catalonia, Spain	Adults 60+	PPV23	At least one dose within 5 years of the study beginning	Health gains	Hospitalization for pneumcoccal or all-cause CAP, death from CAP or any cause	After multivariable adjustments, PPV23 was associated with lower risks of nonbacteremic CAP, all pneumococcal CAP, and all-cause CAP	Number of cases	PPV23 vs. no vaccination	Observational so confounding possible; only included hospitalized patients; underpowered to an extent	N/A	N/A	N/A	N/A	Government agency	Prospective observational cohort study	3 years
Okapuu, J. M., et al. (2014). "How many individuals with asthma need to be vaccinated to prevent one case of invasive pneumococcal disease?" Canadian Journal of Infectious Diseases and Medical Microbiology 25(3): 147-150.	Canada	Individuals with asthma	PCV13 or PPV23	Either PCV13 or PPV23 as if asthma were a high-risk category in Canada	Health gains	Number needed to vaccinate to prevent one IPD case	8783 (PCV13) and 6588 (PPV23) for low-risk asthmatic adults, and 4810 (PCV13) and 3608 (PPV23) for high-risk asthmatic adults	People	N/A	Estimated PCV13 efficacy in adults; didn't account for children having possibly already received PCVs; didn't account for serotype replacement or herd effects	N/A	Modeled waning under four scenarios, all of which assume constant efficacy for at least five years	N/A	N/A	Funding source not reported	NNV/risk reduction study	N/A
Oliveira, A. K. B., et al. (2011). "Clinical evaluation in patients with common variable immunodeficiency after administration of polysaccharide and protein antigens." Journal of Clinical Immunology 31(Issue 1 Supplement): S65-S66.	Outpatient Primary Immunodeficiencies Division of Clinical Immunology and Allergy of University of São Paulo Medical School	Patients with CVID	PPV23, influenza vaccine, H1N1 vaccine	Not discussed	Health gains	Number of a select group of infections before and after vaccination	Lower numbers of infections after vaccination with one of the listed vaccines	Number of infection	One of the listed vaccines vs. no vaccination	Doesn't separate out effects of each vaccine or effects on each kind of infection, so many interactions may be at play	N/A	N/A	N/A	N/A	Funding source not reported	Overvational cohort study	One year
Ordoñez Molina, J. E., et al. (2013). "Cost effectiveness analysis of vaccination with 13-valent (PCV13) and 23-valent (PPSV23) pneumococcal vaccines for adults in a private colombian institution." Value in Health 16(3): A90.	A Colombian insurance institution	Adults 50+	PCV13 vs. PPV23	Not discussed	Health gains, healthcare cost savings	Number of cases of IPD, invasive pneumonia, deaths, and lost LYs prevented, net costs	PCV13 prevents more cases of IPD, invasive pneumonia, deaths, and lost LYs, and saves more money than PPV23 or no vaccination	Number of cases and deaths, LYG, cost savings (USD)	PCV13 vs. PPV23 or PCV13 vs. no vaccine	Assumptions about PCV13 effectiveness; short time horizon; didn't examine QALYs	0.7	Not discussed	5 years	Insurance institution	Funding source not reported	Cost-effectiveness study	N/A
Ordoñez Molina, J. E., et al. (2013). "Cost effectiveness analysis of vaccination with 13-valent (PCV13) and 23-valent (PPSV23) pneumococcal vaccines for adults in bogota, colombia - public scenario." Value in Health 16(3): A90.	Bogota, Colombia	Adults 50+	PCV13 vs. PPV23	Not discussed	Health gains, healthcare cost savings	Number of cases of IPD, invasive pneumonia, deaths, and lost LYs prevented, net costs	PCV13 prevents more cases of IPD, invasive pneumonia, deaths, and lost LYs, and saves more money than PPV23 or no vaccination	Number of cases and deaths, LYG, cost savings (USD)	PCV13 vs. PPV23 or PCV13 vs. no vaccine	Assumptions about PCV13 effectiveness; short time horizon; didn't examine QALYs	0.7	Not discussed	4 years	Public payer	Funding source not reported	Cost-effectiveness study	N/A
Ordóñez, J. E. and J. J. Orozco (2014). "Cost-effectiveness analysis of pneumococcal conjugate vaccine 13-valent in older adults in Colombia." BMC Infectious Diseases 14(1): 172.	Colombia	Adults 50+	PCV13 vs. PPV23	One dose	Health gains, healthcare cost savings	Deaths by pneumococcal infection and cases of all-cause pneumonia, LYG, net cost of vaccine strategy	PCV13 prevents more deaths and cases of pneumonia, causes more LYG, and saves more money than PPV23 or no vaccination	Number of cases and deaths, LYG, cost savings (USD)	PCV13 vs. PPV23 or PCV13 vs. no vaccine	Assumptions about PCV13 effectiveness; short time horizon; didn't examine QALYs	0.7	Assumed declining efficacy as people move between age buckets: 50-64, 65-74, 75-59, and 80-99; less for PCV13 than PPV23	5 years	Third-party payer	Private industry	Cost-effectiveness study	N/A
Pradas, R., et al. (2011). "Clinical and economical impact of pneumococcal vaccination in Spanish adult population measured by a dynamic model." Value in Health 14(7): A269.	Spain	65-year-old cohorts each year for 5 years	PCV13	One dose annually	Health gains, healthcare cost savings	Number of infections prevented, net costs	83,844 infections would be avoided and €62 million would be saved	Number of infections and cost (€)	PCV13 versus no vaccination	Assumptions about PCV13 effectiveness; short time horizon	0.7	Not discussed	5 years	Health system	Funding source not reported	Cost-effectiveness study	N/A
Pradas, R., et al. (2011). "Use of dynamic models to measure health outcomes of pneumococcal vaccination in Spanish adult population." Value in Health 14(7): A286.	Spain	65-year-old cohort	PCV13	One dose annually	Health gains	Number of infections prevented	125,906 cases would be avoided	Number of infections	PCV13 versus no vaccination	No assumptions on mortality and life-years-gained were considered.	66% in base case	Not discussed	5 years	Health system	Funding source not reported	epidemiological modeling study	N/A
Pradas, R., et al. (2013). "Budget impact analysis of a pneumococcal vaccination programme in the 65-year-old Spanish cohort using a dynamic model." BMC Infectious Diseases 13(1): 175.	Spain	The target population for the vaccination programme is the 65-year-old cohort, but consequences were measured in the population >50 years	PCV13	One dose	Health gains, healthcare cost savings	Number of infections prevented, net costs	125,906 cases would be avoided and €102 million would be saved	Number of infections and cost (€)	PCV13 versus no vaccination	Assumptions about PCV13 effectiveness; did not account for serotype replacement; did not account for mortality or sequelae; short time horizon; did not include possible impact of PPV23 vaccination	66% in base case	Not discussed	5 years	Health system	Private industry	Cost-effectiveness study	N/A
Rodríguez González-Moro, J. M., et al. (2015). "Cost Effectiveness of the 13-Valent Pneumococcal Conjugate Vaccination Program in Chronic Obstructive Pulmonary Disease Patients Aged 50+ Years in Spain." Clinical Drug Investigation 36(1), 41-53.	Spain	Spanish adults 50+ with COPD	PCV13 or PPV23	One dose	Health gains, healthcare cost savings	Medical costs considered in this model were bacteremia, meningitis, and all-cause NBP (inpatient and outpatient) management costs; ICER (Euros/ QALY gained)	PCV13 is likely to be highly cost effective versus PPV23; base case ICER is €1,518 per QALY gained	Cost (€) per QALY gained	PCV13 vs. PPV23 (current vaccine policy)	Some missing data and assumptions, but relatively conservative assumptions	59.5% in base case	Assumes decline in efficacy every 5 years; faster decline in higher ages	Lifetime for base case	Spanish NHS (only direct costs)	Private industry	CEA	N/A
Rosales Statkus, M. E., et al. (2012). "Invasive pneumococcal disease in the autonomous region of Madrid, Spain: from 2008 to 2010." Clinical Microbiology and Infection 18(s3): 149-150.	AR of Madrid, Spain	Anyone with IPD	PCV7 then later PCV13 in children, PPV23 in adults	Population surveillance data, so assumed to follow Madrid guidelines	Health gains	Amount of IPD caused by serotypes in PCV7, PCV13, and PPV23	In adults, greater uptake of PPV23 and not much greater uptake of PCV in kids; significant decline in PPV23-type IPD hints that PPV23 direct effects have some effect	% and rate of cases by serotype	N/A	Population surveillance so many confounders; direct effects not separated from pediatric herd effects	N/A	N/A	N/A	N/A	Funding source not reported	Surveillance study	3 years, 2008-10
Rozenbaum, M. H., et al. (2010). "Is routine immunization of elderly with the 13-valent pneumococcal conjugate vaccine likely to be considered as cost-effective?" Value in Health 13(7): A378.	Netherlands	Adults 65+ (all and just those at increased pneumonia risk)	PCV13	One dose	Health gains, healthcare cost savingss	ICER under various assumptions	Under most assumptions, remained below €80,000/LYG	Cost (Euros) per LYG	PCV13 vaccination vs. no vaccination	Many assumptions and uncertainties, so very broad ranges; short time horizon	N/A	N/A	5 years	Societal	Private industry	Cost-effectiveness study	N/A
Rozenbaum, M. H., et al. (2010). "Results of a cohort model analysis of the cost-effectiveness of routine immunization with 13-valent pneumococcal conjugate vaccine of those aged ≥65 years in the Netherlands." Clin Ther 32(8): 1517-1532.	Netherlands	Adults 65+ (all and just those at increased pneumonia risk)	PCV13	One dose	Health gains, healthcare cost savings, outcome-related productivity gains	costs, life-years gained (LYGs), quality-adjusted life-years, and incremental cost-effectiveness ratios (ICERs); include indirect costs of production losses	Under most assumptions, remained below €80,000/LYG; base case assumptions ranged from cost-saving to €50,676/LYG	Cost (Euros) per LYG	PCV13 vaccination vs. no vaccination	Did not include PPV vaccination impacts b/c low coverage in the country; did not include sequelae of IPD. Many assumptions and uncertainties,	83% in high-risk and 65% in low-risk	Stable for five years	5 years	Societal	Private industry	Cost-effectiveness study	N/A
Rozenbaum, M. H., et al. (2012). "Vaccination of risk groups in England using the 13 valent pneumococcal conjugate vaccine: economic analysis." BMJ 345: e7437.	England	Individuals 2 and over with CKD, splenic dysfunction, HIV, immunocompromise, diabetes, or chronic heart, liver or respiratory disease ("high risk" patients)	PCV13	One dose (sensitivity analyses also looked at dose plus booster dose)	Health gains, healthcare cost savings	ICER (cost per LYG and per QALY gained)	Using threshold of £ 30,000 per QALY gained, only vaccination of pts with chronic liver disease would be Cost effective; Unlikely to be cost effective due to herd effects from pediatric vaccination	Cost (£) per QALY gain or LYG	PCV13 in risk groups vs. no vaccination	Assumed herd effects and vaccine efficacy, among other things, which greatly impacted results	34.5% in 2-15 year olds, 53.6% in 16-65 year olds, and 72.4% in those aged ≥65 years in base case	Per year, immunocompetent <65: 11%, 65+: 25%; immunocompromised <65: 24%, 65+: 26% in base case	2002-2021, but extrapolated over lifetime of participants	Health system	Government agency	Cost-effectiveness study	N/A
Rudnick, W., et al. (2013). "Pneumococcal vaccination programs and the burden of invasive pneumococcal disease in Ontario, Canada, 1995-2011." Vaccine 31(49): 5863-5871.	Metropolitan Toronto and Peel Region, Canada	Patients with IPD	PPV23 in adults; PCV7 in children	Population surveillance data, so assumed to follow Ontario guidelines	Health gains	IPD incidence and case fatality	Reductions in adult IPD incidence caused by PPV23 serotypes were seen following use of PPV23 and before pediatric PCV7	Number of cases, case-fatality rate	N/A	Surveillance study, so many confounders possible; limited geographic area; some isolates did not survive transportation; some limited data on vaccine coverage	N/A	N/A	N/A	N/A	Multiple	Surveillance study	16 years, 1995-2011
Sangil, A., et al. (2015). "Impact of vaccination on invasive pneumococcal disease in adults with focus on the immunosuppressed." Journal of Infection 71(4): 422-427.	Health district of Terrassa, Barcelona, Spain	Adults with IPD	PPV23, then PCV13 immunocompromised adults in 2012	Population surveillance data, so assumed to follow Barcelona guidelines	Health gains, health-based community externalities	IPD incidence in immunocompetent and immuncompromised individuals; rates of ABR	IPD incidence and penicillin fell significanty after licensing of PCV13 in high-risk populations	Number of cases by serotype; proportion of isolates resistant to penicillin and erythrocycin	N/A	Many isolates were not serotyped; only IPD patients included; observational so confounding possible; difficult to separate direct effects of PCV13 and herd effects from pediatric PCV7	N/A	N/A	N/A	N/A	No funding received	Surveillance study	9 years, 2000-08
Shigayeva, A., et al. (2016). "Invasive Pneumococcal Disease among Immunocompromised Persons: Implications for Vaccination Programs." Clinical Infectious Diseases 62(2): 139-147.	Metropolitan Toronto and Peel Region, Canada	Individuals with IPD, split into immunocompetent and immunocompromised	PPV23 in adults, PCV7 in children	Population surveillance data, so assumed to follow Ontario guidelines	Health gains	Incidence of IPD by serotype	IPD incidence in immunocompromised and immunocompetent adults fell significantly in the five years post-PPV23 in adults and pre-PCV7 in children, suggesting a significant direct effect of PPV23 in reducing IPD incidence	Number of cases by serotype	Before and after PPV23 introduction	Methods of determining immune status and underlying conditions subject to misdiagnoses and misinterpretation; could not obtain prevalence data for some risk factors or multiple "stacked" risk factors; observational so confounding possible	N/A	N/A	N/A	N/A	Multiple	Surveillance study	17 years, 1995-2012
Siemieniuk, R. A., et al. (2011). "A decade of experience with invasive pneumococcal disease in HIV patients." Canadian Journal of Infectious Diseases and Medical Microbiology 22(Suppl B): 20B-21B.	Southern Alberta Clinic, Calgary, Canada	HIV patients at the clinic described in Setting	Not mentioned	Not mentioned	Health gains	Predictors of IPD	Lack of pneumococcal immunization is a significant predictor of IPD in HIV-infected populations	IPD risk (no measures presented, only p values)	N/A	Small number of IPD cases; doesn't report interaction with ART	N/A	N/A	N/A	N/A	Funding source not reported	Surveillance study	10 years, 2000-2010
Siemieniuk, R. A., et al. (2011). "The persisting burden of invasive pneumococcal disease in HIV patients: an observational cohort study." BMC Infect Dis 11: 314.	Southern Alberta Clinic and Calgary Laboratory Services, Calgary, Canada	HIV patients with cultures positive for pneumococcus	PPV23	Population surveillance data, so assumed to follow Alberta guidelines	Health gains	Incidence of PD by serotype	Incidence of IPD reduced from 342 to 187 per 100,000 person-years within three years of PPV23 immunization; The incidence of IPD with PPV-23 serotypes was 68% lower in those who had been immunized.	Number of cases by serotype	Before and after PPV23 introduction	Did not measure antibody response to PPV23; observational so confounding possible	N/A	N/A	N/A	N/A	Funding source not reported	Surveillance study	10 years, 2000-10
Smith, K. J., et al. (2010). "Cost-effectiveness of dual influenza and pneumococcal vaccination in 50-year-olds." Vaccine 28(48): 7620-7625.	US	Adults 50+, pulling asside those with comorbidities for one analysis	PPV23 with and without influenza vaccine	Five strategies: no vaccination, PPV23 only, influenza vaccine only, both PPV23 and influenza vaccine, and influenza vaccine for all plus PPV23 for those with comorbidities	Health gains, healthcare cost savings	ICER (USD/QALY gained)	Dual vaccination cost $37,700/QALY in base case, or $5,300/QALY with lower uptake; PPV23 alone was dominated	Cost ($) per QALY	Influenza and/or PPV23 vaccination vs. current policy and vs. no vaccination	Possibility of revaccination and resulting hyporesponsiveness not considered; PPV23 effectiveness assumed (though varied in sensitivity analysis); other parameters assumed or extrapolated; did not incorporate herd effects from pediatric PCV7 or PCV13 use	100%; less in sensitivity analyses	In base case, healthy 50-year-olds saw declining protection roughly every other year until 20% at year 10 and 0 at year 15; assumed no protection for immunocompromised adults in base case	10 years in base case	Societal (though not clear how it's different from health system)	Government agency	Cost-effectiveness study	N/A
Smith, K. J., et al. (2010). "Cost-effectiveness of pneumococcal polysaccharide vaccine among healthcare workers during an influenza pandemic." Am J Manag Care 16(3): 200-206.	US	Healthcare workers	PPV23	Vaccinate during pandemic influenza breakout	Health gains, healthcare cost savings; outcome related producivity gains	ICER (USD per QALY gained by vaccinating during an influenza pandemic); employee absence day avoided over a five-year time horizon	Likely to be cost-effective from a societal perspective but not from a hospital perspective (unless funded from outside stakeholders)	Cost (USD) per QALY gained	N/A	Used a lot of assumptions (though they were relatively conservative) - for the outcome related productivty gains estimate "and three additional assumptions were made: 1) all direct medical costs are covered by insurance; 2) all healthcare workers with IPD miss work for 10 days; 3) two months are required to replace healthcare workers who are disabled or die due to IPD."	Not discussed	In base case, assumed steadily waning protection starting at year 3 post-vaccination, down to 0 effectiveness at year 15 and on	15 years	Societal and hospital	Funding source not reported	Cost-effectiveness study	N/A
Smith, K. J., et al. (2012). "Cost-effectiveness of adult vaccination strategies using pneumococcal conjugate vaccine compared with pneumococcal polysaccharide vaccine." Jama 307(8): 804-812.	US	50-year-old cohort	PCV13 and/or PPV23	Six various strategies, including no vaccination and the then-current ACIP recommendation	Health gains, healthcare cost savings	ICER (USD/QALY gained)	In base case, most cost-effective strategy is vaccinating 65-year-olds and younger high-risk adults with PCV13 (ICER = $28,900/QALY gained)	Cost ($) per QALY	Various strategies vs. no vaccination and vs. current recommendation	Assumed PCV13 effectiveness against NBPP; assumed cost of outpatient NBPP; herd effect timing and serotype replacement unknown	In base case, 60.1% adherence to age-based recommendations and 33.9% adherence to comorbidity-based recommendations	Assumed a steadily decreasing efficacy at 3, 5, 10, and 15 years; varied by vaccine product, age, and immune status	Lifetime	Societal (though not clear how it's different from health system)	Government agency	Cost-effectiveness study	N/A
Smith, K. J., et al. (2012). "Cost-effectiveness of pneumococcal conjugate vaccination strategies in us adults aged 65 and older." Journal of General Internal Medicine 27(Issue 2 Supplement): S150.	US	A 65-year-old and a 75-year-old cohort	PCV13 and/or PPV23	Reported on 6 strategies, but appears more were studied (though were dominated by PCV13 and thus not reported)	Health gains, healthcare cost savings	ICER (USD/QALY gained)	Most cost-effective strategy for 65- and 75-year-olds is single dose of PCV13 (ICER = $11,300/QALY gained in 65-year olds, $62,800/QALY gained in 75-year-olds)	Cost ($) per QALY	Various strategies vs. no vaccination	Assumptions made about prior vaccination and vaccination effectiveness	Not discussed	Not reported	Not discussed	Societal (though not clear how it's different from health system)	Funding source not reported	Cost-effectiveness study	N/A
Smith, K. J., et al. (2013). "Cost-effectiveness of pneumococcal conjugate vaccination in immunocompromised adults." Vaccine 31(37): 3950-3956.	US	Immunocompromised adults 19-64; HIV sub-group also considered	PCV13 and/or PPV23	Six strategies: no vaccination, single PPV23, two PPV23, single PCV13, two PCV13, or current recommendation of PPV23 then PCV13 then another PPV23	Health gains, healthcare cost savings	ICER (USD/QALY gained)	Dominant strategy was single PCV13, which cost $70,937 per QALY gained compared to no vaccination	Cost ($) per QALY	Various strategies vs. current policy and vs. no vaccination	Many assumptions and estimates to which the model was sensitive creates questions about the reliability of the base case results	0.339	In base case, immunocompromised adults saw steadily declining protection until 25% and 18% at year 10 and 5% and 4% at year 15 against IPD and NBPP, respectively	15 years	Societal (though not clear how it's different from health system)	Government agency	Cost-effectiveness study	N/A
Smith, K. J., et al. (2013). "Modeling of cost effectiveness of pneumococcal conjugate vaccination strategies in U.S. older adults." Am J Prev Med 44(4): 373-381.	US	A 65-year-old and a 75-year-old cohort	PCV13 and/or PPV23	15 strategies compared in 65-year-olds and 7 in 75-year-olds, including no vaccination in each	Health gains, healthcare cost savings	ICER (USD/QALY gained)	Most cost-effective strategy for 65- and 75-year-olds is single dose of PCV13 (ICER = $11,300/QALY gained in 65-year olds, $62,800/QALY gained in 75-year-olds)	Cost ($) per QALY	Various strategies vs. no vaccination	Assumed PCV13 effectiveness against NBPP; excluded outpatient NBPP; herd effect timing and serotype replacement unknown	Not discussed	Assumed a steadily decreasing efficacy at 3, 5, 10, and 15 years; varied by vaccine product, age, and immune status	Lifetime	Societal (though not clear how it's different from health system)	Funding source not reported	Cost-effectiveness study	N/A
Soneji, S. and J. Metlay (2011). "Mortality reductions for older adults differ by race/ethnicity and gender since the introduction of adult and pediatric pneumococcal vaccines." Public Health Rep 126(2): 259-269.	US	Adults 65+, stratified by age, gender, and racial/ethnic group	PPV23 in adults and PCV7 in children	Counted as receiving PPV23 if respondent has ever received it	Health gains	Pneumococcal disease mortality rate reduction for a given increase in PPV23 vaccination rate	PPV23 introduction was associated with a significant decrease in pneumococcal mortality, with the largest reductions seen in white females	Deaths caused by pneumococcus	Before and after PPV23 introduction	Observational so hard to infer causality; changes in coding practices during study period may skew results; sensitive to misdiagnoses on death certificates; sensitive to census errors; sensitive to NIS and BRFSS biases, including selection bias	N/A	N/A	N/A	N/A	Multiple	Retrospective observtional study	38 years, 1968-2006
Sotiropoulos, A., et al. (2015). "Influenza and pneumococcal vaccination rates among greek diabetes patients between 2003-2013 and its influence on their morbidity and hospitalization." Diabetes 64(Suppl 1): A441.	Greece	Type 2 diabetic patients	Not discussed	Not discussed	Health gains	Correlation of pneumococcal vaccination with respiratory infection, and any vaccination with length of hospitalization, and complications and death during hospitalization	Pneumococcal vaccination was correlated with lower rates of repiratory infection; pneumococcal or influenza vaccination is correlated with lower length of stay and lower rates of complications and death in the hospital	OR	Vaccinated individuals vs. unvaccinated individuals	Observational so hard to infer causality	N/A	N/A	N/A	N/A	Funding source not reported	Correlational study	2 months
Steens, A., et al. (2015). "Pneumococcal vaccination in older adults in the era of childhood vaccination: Public health insights from a Norwegian statistical prediction study." Epidemics 11: 24-31.	Norway	Adults 65+	PCV13 and/or PPV23	PCV13, PPV23, or both	Health gains	Number needed to vaccinate to prevent one case of IPD (NNV) and how much IPD would be avoided by increasing vaccine uptake	NNV for PPV23 in 2014/15 is 7,149, and NNV for PCV13 is 16,524; that number rises significantly more quickly for PCV13 within five years; it is lower for both vaccines together; over the study period, dual vaccination would prevent the most disease, though in the last year it is barely more than PPV23 alone	NNV based on vaccine efficacy and incidence in the unvaccinated population; health impact based on uptake, vaccine efficacy, and the amount of vaccine-type IPD circulating	Comparison of three vaccine strategies	Statistical predictions so a fair number of assumptions/estimates	22% for PPV23; other uptake based on that figure	Indefinite	2014-19	N/A	Government agency	Statistical prediction study	N/A
Stoecker, C., et al. (2016). "Incremental Cost-Effectiveness of 13-valent Pneumococcal Conjugate Vaccine for Adults Age 50 Years and Older in the United States." J Gen Intern Med. 31(8), 901-908.	United States	50+	PCV13	Tests 4 strategies: 1 - new ACIP reccomendation of PCV13 & PPV23 for 65+ 2 - PCV13 at 50, PPV23 at 65 3 - PCV13 at 60, PPV23 at 65 4 - replace PPV23 w/PCV13 at 65	Health gains, healthcare cost savings	IPD cases, NBP cases, deaths to to IPD, deaths due to NBP, QALY, Medical Cost, Vaccine Cost, Cost per QALY (US$)	Adding PCV13 to the previous schedule at age 65 and replacing PPSV23 with PCV13 at age 65 provided more value for money than strategies involving vaccination at earlier ages. However, the cost-effectiveness of both strategies was quite sensitive to projected herd protection from the childhood PCV13 immunization program. While replacing PPSV23 provided slightly more value for money for a cohort of…	incidence, US$	PPV23 at 65 compared to each of 4 strategies outlined	Potential impact of the childhood vaccination program on disease in adults.	50-64: Base - 27.2% Range - 20-54.4% 65+: Base - 59.9% Range - 58.4-61.1%	PCV13: After age 65, effectiveness wanes 10% every 5 years. Also investigated a scenario where PCV13 showed no waning for the first 5 years after age 65, followed by a linear decline to zero effectiveness over the next 15 years. PPV23: waned linearly to 50 % of initial effectiveness over the first 5 years, linearly to 30 % of initial effectiveness over the next 5 years, and linearly to 0 % effect…	life expectancy or age 100, whichever occurred first	Societal	Government agency	cost-effectiveness study	N/A
Tsai, Y. H., et al. (2015). "The 23-valent pneumococcal polysaccharide vaccine is effective in elderly adults over 75 years old--Taiwan's PPV vaccination program." Vaccine 33(25): 2897-2902.	Taiwan	75+	PPV23	One dose administered between October 2008 and December 2008	Health gains	Rates of IPD, death from IPD, pneumonia hospitalization, death from pneumonia, all-cause mortality	PPV vaccination in previous year associated with 60% reduction in pneumonia hospitalizations; 76% reduction in IPD; >90% reduction in death from pneumonia, IPD, and all causes	incidence, hospitalization, death	vaccinated vs. unvaccinated	The odds-ratio for all cause mortality is lower than commonly expected; possible reporting errors regarding cause of death; potential for misocidng of vaccination; possibility that patients who paid for vaccine prior to nationally implemented program would be included in the unvaccinated sample	29.5% received	N/A	N/A	N/A	Government agency	observational study	1 year
Tseng, H. F., et al. (2010). "Pneumococcal vaccination and risk of acute myocardial infarction and stroke in men." Jama 303(17): 1699-1706.	California Men's Health Study	Men aged 45-69	PPV23	received at least 1 dose of pneumococcal polysaccharide vaccine before the baseline date or during the follow-up period	Health gains	Incidence of acute MI and stroke during the follow-up period	Receipt of vaccine not associated with reduced risk of acute MI and stroke	incidence	vaccinated vs. unvaccinated	Misclassification may exist due to reliance on diagnostic codes; only studies men	N/A	N/A	N/A	N/A	Multiple	prospective cohort study	mean follow-up length of 4.7 years
van Hoek, A. J. and E. Miller (2016). "Cost-effectiveness of vaccinating immunocompetent ≥65 year olds with the 13-valent pneumococcal conjugate vaccine in England." PLoS ONE 11(2): e0149540.	England	Immunocompetent English adults 65+, with and without risk factors	PCV13 or PPV23	One dose of PCV13 administed with influenza vaccination, in addition to one dose of PPV23	Health gains, healthcare cost savings	ICER (British Pounds/QALY gained)	PCV13 is unlikely to be cost effective; base case ICER is £257,771 per QALY gained	Cost (£) per QALY gained	PCV13 with PPV23 vs. just PPV23 (current vaccine policy)	Some assumptions and extrapolations	0.69	Constant for 9 years, drops every 5 years until year 20	Lifetime (but effectively 40 years maximum as they assumed people didn't live past 105)	Health payer (only direct costs)	Multiple	CEA	N/A
van Werkhoven, C. H., et al. (2015). "The Impact of Age on the Efficacy of 13-valent Pneumococcal Conjugate Vaccine in Elderly." Clinical Infectious Diseases 61(12): 1835-1838.	Netherlands	Immunocompetent Dutch adults 65+	PCV13	One dose	Health gains	Vaccine efficacy at preventing CAP (vaccine-type, pneumococcal, or all-cause) and IPD (vaccine-type or all-cause) and how age affects that	Significant vaccine-age interaction effect was observed (HR = 1.057); efficacy declined from 65% in 65-year-olds to 40% in 75-year-olds	Number of cases of each condition; age in years	Vaccine vs. placebo; random assignment	No immunocompromised patients enrolled, somewhat higher sensitivity of assays for detecting vaccine serotypes than non-vaccine serotypes; did not control for comorbidities except at model entry; may have missed some cases due to surveillance methodology	N/A	N/A	N/A	N/A	Private industry	RCT	Mean follow-up of 3.97 years
Varona, J. L., et al. (2015). "A dynamic model to estimate the budget impact of a neumococcal vaccination program in Spain." Value in Health 18(7): A580.	Spain	65 population	PCV13	program duration fixed to 5 years, every year the 65-year cohort would be vaccinated	Health gains, healthcare cost savings	Vaccination costs; medical cost reduction; mortality rates	PCV13 vaccination targeting the cohort of 65 year-old Spanish adults is expected to result in net savings for the health care system and reduction of cases of pneumonia	EUR	Only appears to test the one strategy - no control group	abstract only, specific methods unclear	0.493	Not discussed	5 years	Spanish health care system	Funding source not reported	cost-effectiveness study	N/A
Viasus, D., et al. (2011). "Epidemiology, clinical features and outcomes of pneumonia in patients with chronic kidney disease." Nephrology Dialysis Transplantation 26(9): 2899-2906.	A 900-bed University hospital for adults in Barcelona, Spain	All non-severely immunosuppressed adult patients admitted to the hospital with pneumonia through the emergency department from 13 February 1995 through 30 April 2010	PPV23	received at least one dose of PPV23 in the 5 years prior to admission	health gains	Severity of pneumonia, mortality	CKD patients had more severe pneumonia than others; mortality rates were significantly higher in CKD patients; prior vaccination and leukocytosis at hospital admission were found to be protective factors	severity, death	Patients w/ chronic kidney disease vs. those without	Single hospital; sample of those with CKD who died was relatively small;	N/A	N/A	N/A	N/A	Multiple	observational study	~15 years
Vila-Corcoles, A., et al. (2010). "Effectiveness of the 23-valent polysaccharide pneumococcal vaccine against invasive pneumococcal disease in people 60 years or older." BMC Infectious Diseases 10, 73.	3 districts belonging to Tarragona, Spain	88 case patients age 60+ with confirmed IPD and 176 outpatient control subjects matched by primary care centre, age, sex, and risk stratum (mean age ~73)	PPV23	Ever vaccinated prior to study	health gains	Incidence of pneumonia and vaccine effectiveness	A significant adjusted vaccine effectiveness of 72% (46-85) against overall IPD has been found. The effect of the vaccine in preventing vaccine- type IPD was greater, with an estimated effectiveness of 77% (40-92)	cases	PPV23 vaccinated vs. unvaccinated	Observational study, so causaility difficult to ascertain;	N/A	N/A	N/A	N/A	Government agency	case-control study	January 2002-April 2007
Vila-Corcoles, A., et al. (2012). "Clinical effectiveness of 23-valent pneumococcal polysaccharide vaccine against pneumonia in patients with chronic pulmonary diseases: a matched case-control study." Hum Vaccin Immunother 8(5): 639-644.	3 districts belonging to Tarragona, Spain	50+, diagnosed with chronic pulmonary disease	PPV23	Ever received a vaccine	health gains	Incidence of pneumonia and vaccine effectiveness	Data points to a possible protective effect, but results do not reach statistical significance.	cases	Case - chronic pulmonary diseases and radiographically confirmed pneumococcal pneumonia, Control - similar chronic pulmonary diseases	Observational study so causality difficult to ascertain; lack of spirometric data;	N/A	N/A	N/A	N/A	Multiple	case-control observational study	N/A
Vila-Corcoles, A., et al. (2012). "Clinical effectiveness of pneumococcal vaccination against acute myocardial infarction and stroke in people over 60 years: the CAPAMIS study, one-year follow-up." BMC Public Health 12: 222.	9 Primary Care Centres in Tarragona, Spain	60+	PPV23	received at least one dose of PPV23 in prior 60 months to beginning of study	health gains	hospitalization for CAP, hospitalization for acute myocardial infarction, hopsitalization for ischaemic stroke, death from any cause	Finds a marginally significant reduction in the risk of ischaemic stroke.	cases of hospitalization, death	PPV23 vs. non-vaccinated	Observational study so causality difficult to ascertain; vaccination not randomized; counts patients who were vaccinated >5 years before study as unvaccinated.	N/A	N/A	N/A	N/A	Government agency	observational study	1-year
Wen, Y. W. and C. J. Chang (2014). "Economic benefit of the 23-valent pneumococcal polysaccharide vaccination program for the elder aged over 75 years in Taiwan." Value in Health 17(3): A271.	Taiwan	75+ population	PPV23	Not discussed	health care cost savings	1-year total medical cost and 1-year pneumonia related cost in US$	On average, the cost saving of the vaccination for the elderly was 2.75 million US$.	US$	PPV23 vs. non-vaccinated	abstract only, specific methods unclear	~24.5%	Not discussed	1 year	Not discussed - not entirely clear if cost is to the payer or to health system	Funding source not reported	cost-effectiveness study (focuses only on economic benefit though, not on health gains)	N/A
Weycker, D., et al. (2012). "Public health and economic impact of 13-valent pneumococcal conjugate vaccine in US adults aged ≥50years." Vaccine 30(36): 5437-5444.	United States	Adults 50+	PCV13	A number of strategies tested, including: use of PCV13 in all adults aged ≥50 years at model entry, with and without periodic revaccination (i.e., every 5 years and 10 years, respectively); use of PCV13 in all adults aged ≥50 years per current ACIP recommendations for use of PPSV23; and use of PPSV23 in all adults aged ≥50 years per current ACIP recommendations for its use.	Health gains, healthcare cost savings	Cases of IPD, cases of NBP, disease related deaths, medical care costs, non-medical care costs, vaccination costs (while the paper mentions societal costs, does not provide enough information to determine if those costs fall into an additional category)	Across the vaccination strategies considered, use of PCV13 with periodic revaccination every 5–10 years resulted in the fewest cases of disease and lowest total costs.	Cases, deaths, costs per life year gained in US$	Current ACIP recommendations using PPV23 vs. numerous proposed strategies using PCV13, including compared to no vaccination	Uncertainty in model concerning the assumed effectiveness of vaccination with PCV13 against IPD and all-cause NBP, and the persistency of vaccine benefits; estimates of NBP risk were based on data from a study of a non-nursing-home population from a single health maintenance organization	all persons 50+ (note - results robust when this assumption is relaxed)	Not discussed (although, they do test 5- and 10- year revaccinations)	lifetime	US Healthcare system and Societal	Private industry	Cost-effectiveness study	N/A
Wiemken, T. L., et al. (2014). "The effectiveness of the polysaccharide pneumococcal vaccine for the prevention of hospitalizations due to Streptococcus pneumoniae community-acquired pneumonia in the elderly differs between the sexes: results from the Community-Acquired Pneumonia Organization (CAPO) international cohort study." Vaccine 32(19): 2198-2203.	International (US & Europe)	All subjects aged 65+ entered into the CAPO database from the US & Europe (elderly adult hospitalized patients)	PPV23	Any prior PPV23 vaccination	Health gains	CAP incidence and SpCAP incidence, PPV23 effectiveness against SpCAP	Prior vaccination with PPV23 protects elderly patients from hospitalization due to SpCAP. Elderly females may be better protected compared to elderly men.	hospitilization due to SpCAP	Patients with SpCAP vs. patients with CAP	Observational study so causality difficult to ascertain; patients are not randomized to receive vaccines; documentation may underestimate the prevalence of PPV23 in sample; no information available on the frequency or timing of PPV23; possible that patients may have been misclassified; no information on serotypes.	N/A	N/A	N/A	N/A	No funding received	observational study	11 year period
Williams, E., et al. (2015). "Cofactors for mortality in HIV-positive dialysis patients." Journal of Investigative Medicine 63(2): 438.	United States	HIV positive hemodialysis patients from 2005-2008	not discussed	combined pneumococcal and influenza vaccination prior to observation in USRDS	health gains	mortality	Combined pneumococcal and influenza vaccination were protective factors	deaths	Vaccinated with both vs. without	Abstract only, specific methods unclear; observational study so causality difficult to ascertain	N/A	N/A	N/A	N/A	Funding source not reported	observational study	~4 years total
Wright, L. B., et al. (2013). "Effectiveness of the 23-valent pneumococcal polysaccharide vaccine against invasive pneumococcal disease in people aged 65 years and over in the North East of England, April 2006-July 2012." Trials in Vaccinology 2(1): 45-48.	North East England	65+ population diagnosed with IPD from April 1, 2006 - July 31, 2012 in North East England	PPV23	Not discussed	Health gains	IPD incidence 2006-2012, and PPV23 effectiveness against vaccine-type IPD	Overall VE for 65+ is 28.5%. Crude estimates of VE by age groups suggest a decline in VE with age at diagnosis. Comparison of VE for those vaccinated between the ages of 65-74 and 75+ suggests a substantially reduced VE for the older age group.	Number of cases of IPD, VE based on cases in the vaccinated population and proportion of population that has been vaccinated	Cases of vaccine-type vs. non-vaccine-type serotypes	Observational study so causality difficult to ascertain; low number of NVT cases relative to VT cases.	N/A	N/A	N/A	N/A	Multiple	Disease surveillance study	~6 years total
Wu, D. B. C., et al. (2012). "The cost-effectiveness analysis of 13-valent pneumococcal conjugate vaccine (PCV13) and 23-valent pneumococcal polysaccharide vaccine (PPV23) in Taiwan." Value in Health 15(7): A602.	Taiwan	Adults 18+ (divided into age cohorts of 18-49, 50-64, 65-74, 75-84, and 85-99)	PCV13	Not discussed	Health gains, healthcare cost savings	Cases of meningitis, bacteremia, outpatient pneumonia, inpatient pneumonia, deaths, life years, cost per life year saved (in NTD)	PCV13 vaccination on adults is cost-saving for all elder age groups compared to PPV23	Cases, deaths, NTD/life year saved	PCV13 vs. PPV23	abstract only, specific methods unclear	Not discussed	Not discussed	Lifetime	Payer and Societal	Funding source not reported	Cost-effectiveness study	N/A
Wu, W. C., et al. (2014). "Association between process quality measures for heart failure and mortality among US veterans." Am Heart J 168(5): 713-720.	United States	US Veterans with heart failure	Not discussed	documentation of pneumococcal vaccination at any time before or during admission	Health gains	Mortality reduction	Pneumococcal vaccination reduced the likelihood of mortality over the one-year observation period, no significant effect over the 30-day observation period	Number of deaths	N/A	Sample is predominantly male; receipt of care processes was not randomly assigned; the study took place in a government-operated integrated health care system; focused on mortality and not other outcomes (e.g. hospital readmission)	N/A	N/A	N/A	N/A	Government agency	Retrospective cohort study	N/A
Yang, H. K., et al. (2013). "Cost-effectiveness of pneumococcal vaccines for adults in the united states." Value in Health 16(3): A93.	United States	adult cohort 50 years of age	PCV13 & PPSV23	US ACIP guidelines: vaccine (PCV13) followed by 23-valent pneumococcal polysaccharide vaccine (PPSV23), while continuing routine PPSV23 use for healthy and imunocompetent adults with comorbidities	Health gains, healthcare cost savings	ICER (US$/QALY)	2012 recommendation compared to 1997 is more cost-effective. With respect to future policies, 2012 recommendation should be augmented.	Cost (US$) per QALY	2012 US ACIP reccomendation vs. 1997 reccomendation and a set of future strategies vs. 2012 US ACIP reccomendation	abstract only, specific methods unclear	Not discussed	Not discussed	Not discussed	Health system	Funding source not reported	Cost-effectiveness study	N/A
Yang, H. K., et al. (2013). "Public health impact and cost effectiveness of pneumococcal vaccination for adults in Puerto Rico." Value in Health 16(7): A714.	Puerto Rico	cohort of 50,000 adults 50 years of age in Puerto Rico	PCV13 & PPSV23	Cost-effectiveness of three vaccination strategies: 2012 and 1997 ACIP recommendations, and no vaccination	Health gains, healthcare cost savings	IPD cases, NBPP hospitalizations, NBPP outpatient visits, deaths, ICER (US$/QALY)	"The 2012 ACIP recommendation appears to be a cost-effective vaccination policy for PR."	Cost (US$) per QALY	2012 US ACIP reccomendation vs. 1997 reccomendation and vs. no vaccine	abstract only, specific methods unclear	Not discussed	Not discussed	Not discussed	Health system	Funding source not reported	Cost-effectiveness study	N/A
Yang, H. K., et al. (2015). "Assessing the Public Health Impact and Cost Effectiveness of Pneumococcal Vaccines for Adults 65 Years of Age in Colombia." Value Health 18(7): A871.	Colombia	65-year-old cohort	PCV13 and PPV23	Not mentioned	Health gains, healthcare cost savings	Reduction in IPD and NBPP cases and deaths; cost of vaccinating	While both PPV23 and PCV13 are cost saving, PPV23 reduces costs more	Number of cases and deaths precented, vaccine and treatment costs (no units given as values not shown)	PCV13 vs. no vaccination; PPV23 vs. no vaccination; comparison of vaccines	Only examined treatment costs; didn't discuss parameters in much detail so hard to assess	Not discussed	Not discussed	Not discussed	Payer	Funding source not reported	Cost-effectiveness study	N/A
Yilmaz, D., et al. (2013). "Impact of pneumococcal polysaccharide vaccine on acute exacerbation and quality of life in COPD patients." American Journal of Respiratory and Critical Care Medicine 187(Meeting Abstracts), A103.	Not explicit, but mentions a "St. George's Respiratory Questionnaire", so potentially London	144 stable COPD patients (mean age ~65)	PPV23	116 received PPV23, 28 received placebo	health gains	Number of exacerbations, hospitalizations, antibiotic courses, and emergency department visits	PPV can reduce the number of exacerbations, antibotic courses, and emergency department visits in COPD patients; additionally it can reduce the number of hospitalizations in patients with COPD aged 65+. No change in mortality rates among COPD patients	cases	PPV23 vs. placebo	abstract only, specific methods unclear; fairly small placebo group	N/A	N/A	N/A	N/A	Funding source not reported	prospective single-blind trial	24 months; assessed at third month, first and second years
Zigmond, J., et al. (2013). "Cost-effectiveness of 13-valent versus 23-valent pneumococcal polysaccharide vaccine and no vaccination in the Czech national vaccination program." Value in Health 16(3): A73-A74.	Czech Republic	Elderly population (specifically people living in homes for the elderly and long-term hospitals)	PCV13	Not discussed	Health gains, healthcare cost savings	ICER (EUR/LYG)	"PCV13 national immunization program in the Czech Republic can be considered cost-effective even under a full reimbursement policy."	Cost (Euros) per LYG	PCV13 vs. PPV23 (current policy) and PCV13 vs. no vaccine	abstract only, specific methods unclear	Not discussed	Not discussed	Lifetime	Czech health system	Funding source not reported	Cost-effectiveness study	N/A
